# Supplementary material for: (3S,4S)-3-Ethyl-4-hydr­oxy-3-(3-methoxy­phen­yl)-1-methyl­azepan-1-ium d-tartrate dihydrate
Source: Acta Crystallogr Sect E Struct Rep Online. 2008 Apr 2;64(Pt 5):o784. doi: 10.1107/S1600536808005898 (PMC2961245; doi:10.1107/S1600536808005898)
Supplement: Supplementary file 1 [file e-64-0o784-sup1.cif]

##############################################################################
###                                                                        ###
###        Electronic paper (Acta Crystallographica Section E)             ###
###                                                                        ###
##############################################################################
#                                                                            #
# This CIF contains the data in a paper accepted for publication in Acta     #
# Crystallographica Section E. It conforms to the requirements of Notes      #
# for Authors for Section E, and has been peer reviewed under the auspices   #
# of the IUCr Commission on Journals.                                        #
#                                                                            #
# Full details of the Crystallographic Information File format               #
# are given in the paper "The Crystallographic Information File (CIF):       #
# a New Standard Archive File for Crystallography" by S. R. Hall, F. H.      #
# Allen and I. D. Brown [Acta Cryst. (1991), A47, 655-685].                  #
#                                                                            #
# The current version of the core CIF dictionary is obtainable from          #
# ftp://ftp.iucr.org/pub/cif_core.dic. The current version number is 2.4.    #
#                                                                            #
# Software is freely available for graphical display of the structure(s) in  #
# this CIF.  For information consult the CIF home page http://www.iucr.org/  #
# cif/home.html                                                              #
#                                                                            #
# This file may be used for bona fide research purposes within the           #
# scientific community so long as proper attribution is given to the journal # 
# article from which it was obtained.                                        #
#                                                                            #
##############################################################################
                                             
data_global
_audit_creation_method     'form.cif (version 2.0)'
_journal_data_validation_number     ?
_journal_date_recd_electronic     2008-02-25
_journal_date_accepted     2008-03-03
_journal_name_full     'Acta Crystallographica, Section E'
_journal_year     2008
_journal_volume     64
_journal_issue      5
_journal_page_first     o784
_journal_page_last     o784
_journal_paper_category     QO
_journal_coeditor_code     WN2243
_publ_contact_author_name     ' Zhui-Bai Qiu  '
_publ_contact_author_address
;
  Department of Medicinal Chemistry
  School of Pharmacy
  Fudan University
  138 Yixueyuan Road, shanghai, 200032
  China
;
_publ_contact_author_email     zbqiu@shmu.edu.cn
_publ_contact_author_fax     '+86 21 54237264'
_publ_contact_author_phone     '+86 21 54237595'
_publ_section_title
;\
(3<i>S</i>,4<i>S</i>)-3-Ethyl-4-hydroxy-3-(3-methoxyphenyl)-1-methylazepan-1-\
ium D-tartrate dihydrate
;
loop_
    _publ_author_name
    _publ_author_footnote
    _publ_author_address
    'Wang, Xing-Hai' .
;
Department of Medicinal Chemistry
School of Pharmacy
Fudan University
138 Yixueyuan Road, Shanghai 200032
People's Republic of China
;
    'Chao, Bo' .
;
Department of Medicinal Chemistry
School of Pharmacy
Fudan University
138 Yixueyuan Road, Shanghai 200032
People's Republic of China
;
    'Qiu, Zhui-Bai' .
;
Department of Medicinal Chemistry
School of Pharmacy
Fudan University
138 Yixueyuan Road, Shanghai 200032
People's Republic of China
;
data_I
_chemical_name_systematic
;
(3S,4S)-3-Ethyl-4-hydroxy-3-(3-methoxyphenyl)-1-methylazepan-1-ium
D-tartrate dihydrate
;
_chemical_name_common     ?
_chemical_formula_moiety     'C16 H26 N O2 +, C4 H5 O6 -, 2(H2 O)'
_chemical_formula_sum     'C20 H35 N O10'
_chemical_formula_structural     ?
_chemical_formula_analytical     ?
_chemical_formula_iupac     'C16 H26 N O2 +, C4 H5 O6 -, 2H2 O'
_chemical_formula_weight     449.49
_chemical_melting_point     ?
_symmetry_cell_setting     Orthorhombic
_symmetry_space_group_name_H-M     'P 21 21 21'
_symmetry_space_group_name_Hall     'P 2ac 2ab'
loop_
    _symmetry_equiv_pos_as_xyz
    'x, y, z'
    '-x+1/2, -y, z+1/2'
    '-x, y+1/2, -z+1/2'
    'x+1/2, -y+1/2, -z'
_cell_length_a     7.146(3)
_cell_length_b     10.812(4)
_cell_length_c     29.338(11)
_cell_angle_alpha     90.00
_cell_angle_beta     90.00
_cell_angle_gamma     90.00
_cell_volume     2266.7(15)
_cell_formula_units_Z     4
_cell_measurement_reflns_used     1000
_cell_measurement_theta_min     2.777
_cell_measurement_theta_max     22.479
_cell_measurement_temperature     293(2)
_exptl_crystal_description     'prismatic'
_exptl_crystal_colour     'colorless'
_exptl_crystal_size_max     0.20
_exptl_crystal_size_mid     0.15
_exptl_crystal_size_min     0.12
_exptl_crystal_density_diffrn     1.317
_exptl_crystal_density_meas     ?
_exptl_crystal_density_method     'not measured'
_exptl_crystal_F_000     968
_exptl_absorpt_coefficient_mu     0.105
_exptl_absorpt_correction_type     'multi-scan'
_exptl_absorpt_process_details     '(SADABS; Sheldrick, 1996)'
_exptl_absorpt_correction_T_min     0.9793
_exptl_absorpt_correction_T_max     0.9875
_exptl_special_details
;
;
_diffrn_ambient_temperature     293(2)
_diffrn_radiation_type     MoK\a
_diffrn_radiation_wavelength     0.71073
_diffrn_radiation_source     'fine-focus sealed tube'
_diffrn_radiation_monochromator     graphite
_diffrn_measurement_device_type     'Bruker SMART APEX CCD area-detector'
_diffrn_measurement_method     '\f and \w'
_diffrn_detector_area_resol_mean     ?
_diffrn_reflns_number     11334
_diffrn_reflns_av_R_equivalents     0.0757
_diffrn_reflns_av_sigmaI/netI     0.0522
_diffrn_reflns_theta_min     1.39
_diffrn_reflns_theta_max     27.13
_diffrn_reflns_theta_full     27.13
_diffrn_measured_fraction_theta_max     0.991
_diffrn_measured_fraction_theta_full     0.991
_diffrn_reflns_limit_h_min     -9
_diffrn_reflns_limit_h_max     4
_diffrn_reflns_limit_k_min     -13
_diffrn_reflns_limit_k_max     13
_diffrn_reflns_limit_l_min     -37
_diffrn_reflns_limit_l_max     37
_diffrn_reflns_reduction_process     ?
_diffrn_standards_number     ?
_diffrn_standards_interval_count     ?
_diffrn_standards_interval_time     ?
_diffrn_standards_decay_%     ?
loop_
    _diffrn_standard_refln_index_h
    _diffrn_standard_refln_index_k
    _diffrn_standard_refln_index_l
    ? ? ?
_refine_special_details
;
 Refinement of F^2^ against ALL reflections.  The weighted R-factor wR and
 goodness of fit S are based on F^2^, conventional R-factors R are based
 on F, with F set to zero for negative F^2^. The threshold expression of
 F^2^ > 2sigma(F^2^) is used only for calculating R-factors(gt) etc. and is
 not relevant to the choice of reflections for refinement.  R-factors based
 on F^2^ are statistically about twice as large as those based on F, and R-
 factors based on ALL data will be even larger.
;
_reflns_number_total     2855
_reflns_number_gt     2173
_reflns_threshold_expression     I>2\s(I)
_refine_ls_structure_factor_coef     Fsqd
_refine_ls_matrix_type     full
_refine_ls_R_factor_all     0.0873
_refine_ls_R_factor_gt     0.0610
_refine_ls_wR_factor_gt     0.1516
_refine_ls_wR_factor_ref     0.1627
_refine_ls_goodness_of_fit_all     ?
_refine_ls_goodness_of_fit_ref     1.043
_refine_ls_restrained_S_all     1.058
_refine_ls_restrained_S_obs     ?
_refine_ls_number_reflns     2855
_refine_ls_number_parameters     319
_refine_ls_number_restraints     19
_refine_ls_number_constraints     ?
_refine_ls_hydrogen_treatment     mixed
_refine_ls_weighting_scheme     calc
_refine_ls_weighting_details
                 'calc w=1/[\s^2^(Fo^2^)+(0.0771P)^2^] where P=(Fo^2^+2Fc^2^)/3'
_atom_sites_solution_hydrogens     geom
_atom_sites_solution_primary     direct
_atom_sites_solution_secondary     difmap
_refine_ls_shift/su_max     0.000
_refine_ls_shift/su_mean     0.000
_refine_diff_density_max     0.431
_refine_diff_density_min     -0.258
_refine_ls_extinction_method     none
_refine_ls_extinction_coef     ?
_refine_ls_abs_structure_Rogers     ?
loop_
    _atom_type_symbol
    _atom_type_description
    _atom_type_scat_dispersion_real
    _atom_type_scat_dispersion_imag
    _atom_type_scat_source
    'C' 'C' 0.0033 0.0016
                         'International Tables Vol C Tables 4.2.6.8 and 6.1.1.4'
    'H' 'H' 0.0000 0.0000
                         'International Tables Vol C Tables 4.2.6.8 and 6.1.1.4'
    'N' 'N' 0.0061 0.0033
                         'International Tables Vol C Tables 4.2.6.8 and 6.1.1.4'
    'O' 'O' 0.0106 0.0060
                         'International Tables Vol C Tables 4.2.6.8 and 6.1.1.4'
_computing_data_collection     'SMART (Bruker, 2000)'
_computing_cell_refinement     'SAINT (Bruker, 2000)'
_computing_data_reduction     'SAINT (Bruker, 2000)'
_computing_structure_solution     'SHELXTL (Sheldrick, 2008)'
_computing_structure_refinement     'SHELXTL (Sheldrick, 2008)'
_computing_molecular_graphics
                        'SHELXTL (Sheldrick, 2008) and ORTEP-3 (Farrugia, 1997)'
_computing_publication_material
                                  'SHELXTL (Sheldrick, 2008) and local programs'
loop_
    _atom_site_type_symbol
    _atom_site_label
    _atom_site_fract_x
    _atom_site_fract_y
    _atom_site_fract_z
    _atom_site_U_iso_or_equiv
    _atom_site_adp_type
    _atom_site_calc_flag
    _atom_site_refinement_flags
    _atom_site_occupancy
    _atom_site_disorder_assembly
    _atom_site_disorder_group
    O O1 -1.0175(7) 0.3641(4) 0.46124(12) 0.0684(12) Uani d D 1 . .
    H H1X -1.114(7) 0.405(6) 0.457(2) 0.14(4) Uiso d D 1 . .
    O O2 -0.7001(6) 0.4436(3) 0.25255(10) 0.0628(11) Uani d . 1 . .
    O O3 -0.6276(4) 0.1543(3) 0.13391(10) 0.0425(7) Uani d . 1 . .
    H H3 -0.7400 0.1418 0.1307 0.064 Uiso calc R 1 . .
    O O4 -0.6399(5) 0.2140(4) 0.06130(12) 0.0626(10) Uani d . 1 . .
    O O5 -0.2757(4) 0.2069(3) 0.05050(10) 0.0487(8) Uani d . 1 . .
    H H5 -0.3605 0.2365 0.0352 0.073 Uiso calc R 1 . .
    O O6 -0.3086(4) 0.3996(3) 0.11490(10) 0.0430(7) Uani d . 1 . .
    H H6 -0.3766 0.4310 0.1342 0.065 Uiso calc R 1 . .
    O O7 0.0443(4) 0.3653(3) 0.13158(11) 0.0480(8) Uani d . 1 . .
    O O8 0.0205(4) 0.1619(3) 0.13574(10) 0.0391(7) Uani d . 1 . .
    O O9 -0.6223(5) 0.4527(3) 0.15827(12) 0.0473(8) Uani d D 1 . .
    H H9X -0.651(9) 0.457(5) 0.1855(9) 0.066(17) Uiso d D 1 . .
    H H9Y -0.721(6) 0.424(7) 0.147(2) 0.11(3) Uiso d D 1 . .
    O O10 0.0604(5) 0.1148(3) 0.01603(11) 0.0472(8) Uani d D 1 . .
    H H10X -0.033(5) 0.142(5) 0.0284(18) 0.067(18) Uiso d D 1 . .
    H H10Y 0.121(8) 0.135(6) 0.0387(14) 0.08(2) Uiso d D 1 . .
    N N1 -0.9584(7) 0.0649(3) 0.42832(11) 0.0451(10) Uani d D 1 . .
    H H1 -0.925(6) 0.018(3) 0.4048(10) 0.029(11) Uiso d D 1 . .
    C C2 -1.0991(6) 0.1554(4) 0.41055(14) 0.0381(9) Uani d . 1 . .
    H H2A -1.1746 0.1816 0.4363 0.046 Uiso calc R 1 . .
    H H2B -1.1814 0.1103 0.3902 0.046 Uiso calc R 1 . .
    C C3 -1.0364(6) 0.2740(4) 0.38507(13) 0.0340(9) Uani d . 1 . .
    C C4 -0.9242(8) 0.3610(4) 0.41797(14) 0.0480(12) Uani d . 1 B .
    H H4 -0.9289 0.4447 0.4052 0.058 Uiso calc R 1 A 1
    C C5A -0.7183(8) 0.3276(5) 0.42468(16) 0.0575(13) Uani d PD 0.80 B 1
    H H5A -0.6738 0.3677 0.4522 0.069 Uiso calc PR 0.80 B 1
    H H5B -0.6473 0.3609 0.3993 0.069 Uiso calc PR 0.80 B 1
    C C6A -0.6754(8) 0.1822(6) 0.42849(18) 0.0489(15) Uani d PDU 0.80 B 1
    H H6A -0.6734 0.1480 0.3979 0.059 Uiso calc PR 0.80 B 1
    H H6B -0.5509 0.1721 0.4412 0.059 Uiso calc PR 0.80 B 1
    C C7A -0.8041(9) 0.1098(5) 0.4556(2) 0.0691(15) Uani d PDU 0.80 B 1
    H H7A -0.8522 0.1602 0.4803 0.083 Uiso calc PR 0.80 B 1
    H H7B -0.7382 0.0401 0.4689 0.083 Uiso calc PR 0.80 B 1
    C C5B -0.7183(8) 0.3276(5) 0.42468(16) 0.0575(13) Uani d PD 0.20 B 2
    H H5B1 -0.6630 0.2960 0.3968 0.069 Uiso calc PR 0.20 B 2
    H H5B2 -0.6463 0.3980 0.4353 0.069 Uiso calc PR 0.20 B 2
    C C6B -0.730(4) 0.2392(14) 0.4568(5) 0.049(6) Uani d PDU 0.20 B 2
    H H6B1 -0.7994 0.2782 0.4814 0.058 Uiso calc PR 0.20 B 2
    H H6B2 -0.6033 0.2304 0.4680 0.058 Uiso calc PR 0.20 B 2
    C C7B -0.8041(9) 0.1098(5) 0.4556(2) 0.0691(15) Uani d PDU 0.20 B 2
    H H7B1 -0.6980 0.0580 0.4477 0.083 Uiso calc PR 0.20 B 2
    H H7B2 -0.8358 0.0895 0.4869 0.083 Uiso calc PR 0.20 B 2
    C C8 -1.0659(12) -0.0250(5) 0.45936(18) 0.082(2) Uani d . 1 B .
    H H8A -0.9931 -0.0986 0.4638 0.123 Uiso calc R 1 . .
    H H8B -1.1831 -0.0462 0.4454 0.123 Uiso calc R 1 . .
    H H8C -1.0888 0.0136 0.4883 0.123 Uiso calc R 1 . .
    C C9 -1.2199(7) 0.3436(5) 0.37375(18) 0.0567(13) Uani d . 1 B .
    H H9A -1.2956 0.3471 0.4012 0.068 Uiso calc RD 1 . .
    H H9B -1.1882 0.4280 0.3656 0.068 Uiso calc R 1 . .
    C C10 -1.3354(9) 0.2906(7) 0.3367(2) 0.0770(18) Uani d . 1 . .
    H H10A -1.2604 0.2814 0.3097 0.116 Uiso calc R 1 B .
    H H10B -1.4386 0.3448 0.3303 0.116 Uiso calc R 1 . .
    H H10C -1.3821 0.2112 0.3459 0.116 Uiso calc R 1 . .
    C C11 -0.9309(6) 0.2535(4) 0.34049(13) 0.0338(9) Uani d . 1 B .
    C C12 -0.8603(6) 0.3570(4) 0.31824(13) 0.0388(10) Uani d . 1 . .
    H H12 -0.8704 0.4346 0.3317 0.047 Uiso calc R 1 B .
    C C13 -0.7751(7) 0.3450(5) 0.27617(14) 0.0442(10) Uani d . 1 B .
    C C14 -0.7607(8) 0.2313(5) 0.25529(15) 0.0528(13) Uani d . 1 . .
    H H14 -0.7037 0.2241 0.2269 0.063 Uiso calc R 1 B .
    C C15 -0.8316(8) 0.1289(5) 0.27677(14) 0.0523(13) Uani d . 1 B .
    H H15 -0.8234 0.0519 0.2628 0.063 Uiso calc R 1 . .
    C C16 -0.9167(6) 0.1400(4) 0.31989(13) 0.0412(10) Uani d . 1 . .
    H H16 -0.9634 0.0701 0.3344 0.049 Uiso calc R 1 B .
    C C17 -0.6939(10) 0.5617(5) 0.27368(17) 0.0643(15) Uani d . 1 . .
    H H17A -0.8170 0.5840 0.2839 0.096 Uiso calc R 1 . .
    H H17B -0.6501 0.6220 0.2521 0.096 Uiso calc R 1 . .
    H H17C -0.6104 0.5590 0.2993 0.096 Uiso calc R 1 . .
    C C18 -0.5553(6) 0.1854(4) 0.09532(14) 0.0357(9) Uani d . 1 . .
    C C19 -0.3405(5) 0.1845(4) 0.09492(14) 0.0348(9) Uani d . 1 . .
    H H19 -0.2979 0.1022 0.1042 0.042 Uiso calc R 1 . .
    C C20 -0.2607(5) 0.2792(4) 0.12837(13) 0.0311(8) Uani d . 1 . .
    H H20 -0.3144 0.2636 0.1586 0.037 Uiso calc R 1 . .
    C C21 -0.0461(6) 0.2685(3) 0.13173(12) 0.0304(8) Uani d . 1 . .
loop_
    _atom_site_aniso_label
    _atom_site_aniso_U_11
    _atom_site_aniso_U_22
    _atom_site_aniso_U_33
    _atom_site_aniso_U_12
    _atom_site_aniso_U_13
    _atom_site_aniso_U_23
    O1 0.102(3) 0.054(2) 0.0493(19) -0.015(2) 0.036(2) -0.0117(16)
    O2 0.093(3) 0.062(2) 0.0337(16) -0.020(2) 0.0192(19) -0.0047(14)
    O3 0.0267(13) 0.0508(18) 0.0499(17) -0.0006(14) -0.0032(13) 0.0072(15)
    O4 0.0358(17) 0.102(3) 0.0504(19) -0.001(2) -0.0073(16) 0.0149(19)
    O5 0.0355(16) 0.071(2) 0.0396(16) 0.0106(16) 0.0018(14) -0.0067(15)
    O6 0.0343(16) 0.0337(15) 0.0612(19) 0.0056(13) 0.0115(15) 0.0052(13)
    O7 0.0328(15) 0.0357(16) 0.076(2) -0.0038(14) -0.0019(17) 0.0016(15)
    O8 0.0268(14) 0.0354(15) 0.0550(17) 0.0019(12) -0.0009(13) 0.0041(13)
    O9 0.0393(18) 0.059(2) 0.0433(19) -0.0009(16) 0.0073(16) -0.0042(16)
    O10 0.0456(19) 0.0567(19) 0.0392(17) 0.0046(18) 0.0032(17) -0.0048(15)
    N1 0.070(3) 0.0334(18) 0.0320(18) 0.006(2) -0.007(2) -0.0040(14)
    C2 0.042(2) 0.032(2) 0.040(2) -0.0049(19) 0.0031(19) 0.0004(17)
    C3 0.034(2) 0.0302(19) 0.038(2) 0.0035(18) 0.0068(19) 0.0033(16)
    C4 0.077(3) 0.033(2) 0.034(2) -0.005(2) 0.024(2) -0.0071(17)
    C5A 0.055(3) 0.078(4) 0.039(2) -0.020(3) -0.007(2) -0.008(2)
    C6A 0.039(3) 0.079(4) 0.029(3) 0.018(3) -0.008(2) 0.004(3)
    C7A 0.074(4) 0.061(3) 0.073(3) 0.007(3) -0.020(3) -0.002(3)
    C5B 0.055(3) 0.078(4) 0.039(2) -0.020(3) -0.007(2) -0.008(2)
    C6B 0.086(18) 0.046(9) 0.014(8) 0.022(10) -0.020(11) -0.001(8)
    C7B 0.074(4) 0.061(3) 0.073(3) 0.007(3) -0.020(3) -0.002(3)
    C8 0.147(7) 0.049(3) 0.050(3) 0.009(4) 0.039(4) 0.014(2)
    C9 0.048(3) 0.061(3) 0.062(3) 0.016(3) 0.009(3) 0.011(2)
    C10 0.050(3) 0.104(5) 0.077(4) 0.020(4) -0.010(3) 0.003(4)
    C11 0.030(2) 0.042(2) 0.0300(18) 0.0037(18) -0.0032(17) 0.0003(16)
    C12 0.046(2) 0.043(2) 0.0281(19) -0.003(2) -0.0044(18) -0.0038(17)
    C13 0.043(2) 0.056(3) 0.033(2) -0.005(2) -0.0041(19) 0.0015(19)
    C14 0.059(3) 0.068(3) 0.032(2) 0.000(3) 0.006(2) -0.009(2)
    C15 0.068(3) 0.051(3) 0.038(2) 0.000(3) 0.002(2) -0.011(2)
    C16 0.048(3) 0.039(2) 0.036(2) 0.006(2) 0.0024(19) 0.0006(17)
    C17 0.083(4) 0.060(3) 0.050(3) -0.017(3) 0.003(3) 0.004(2)
    C18 0.0300(19) 0.037(2) 0.040(2) 0.0026(18) -0.004(2) -0.0023(17)
    C19 0.028(2) 0.036(2) 0.040(2) 0.0058(17) -0.0012(18) 0.0007(17)
    C20 0.0279(19) 0.0302(19) 0.0351(19) 0.0021(16) 0.0045(17) 0.0018(16)
    C21 0.0273(18) 0.033(2) 0.0313(18) -0.0011(17) 0.0036(17) 0.0027(15)
_geom_special_details
;
 All esds (except the esd in the dihedral angle between two l.s. planes)
 are estimated using the full covariance matrix.  The cell esds are taken
 into account individually in the estimation of esds in distances, angles
 and torsion angles; correlations between esds in cell parameters are only
 used when they are defined by crystal symmetry.  An approximate (isotropic)
 treatment of cell esds is used for estimating esds involving l.s. planes.
;
loop_
    _geom_bond_atom_site_label_1
    _geom_bond_atom_site_label_2
    _geom_bond_site_symmetry_2
    _geom_bond_distance
    _geom_bond_publ_flag
    O1 C4 . 1.434(5) ?
    O1 H1X . 0.83(2) ?
    O2 C13 . 1.380(6) ?
    O2 C17 . 1.420(6) ?
    O3 C18 . 1.289(5) ?
    O3 H3 . 0.8200 ?
    O4 C18 . 1.207(5) ?
    O5 C19 . 1.404(5) ?
    O5 H5 . 0.8200 ?
    O6 C20 . 1.403(5) ?
    O6 H6 . 0.8200 ?
    O7 C21 . 1.230(5) ?
    O8 C21 . 1.252(5) ?
    O9 H9X . 0.83(2) ?
    O9 H9Y . 0.83(2) ?
    O10 H10X . 0.82(2) ?
    O10 H10Y . 0.82(2) ?
    N1 C7A . 1.447(7) ?
    N1 C2 . 1.496(6) ?
    N1 C8 . 1.538(7) ?
    N1 H1 . 0.890(19) ?
    C2 C3 . 1.551(5) ?
    C2 H2A . 0.9700 ?
    C2 H2B . 0.9700 ?
    C3 C11 . 1.526(5) ?
    C3 C9 . 1.548(7) ?
    C3 C4 . 1.568(6) ?
    C4 C5A . 1.528(8) ?
    C4 H4 . 0.9800 ?
    C5A C6A . 1.606(8) ?
    C5A H5A . 0.9700 ?
    C5A H5B . 0.9700 ?
    C6A C7A . 1.446(8) ?
    C6A H6A . 0.9700 ?
    C6A H6B . 0.9700 ?
    C7A H7A . 0.9700 ?
    C7A H7B . 0.9700 ?
    C6B H6B1 . 0.9700 ?
    C6B H6B2 . 0.9700 ?
    C8 H8A . 0.9599 ?
    C8 H8B . 0.9599 ?
    C8 H8C . 0.9599 ?
    C9 C10 . 1.482(8) ?
    C9 H9A . 0.9700 ?
    C9 H9B . 0.9700 ?
    C10 H10A . 0.9599 ?
    C10 H10B . 0.9599 ?
    C10 H10C . 0.9599 ?
    C11 C16 . 1.371(6) ?
    C11 C12 . 1.391(6) ?
    C12 C13 . 1.383(6) ?
    C12 H12 . 0.9300 ?
    C13 C14 . 1.377(7) ?
    C14 C15 . 1.371(7) ?
    C14 H14 . 0.9300 ?
    C15 C16 . 1.409(6) ?
    C15 H15 . 0.9300 ?
    C16 H16 . 0.9300 ?
    C17 H17A . 0.9599 ?
    C17 H17B . 0.9599 ?
    C17 H17C . 0.9599 ?
    C18 C19 . 1.536(6) ?
    C19 C20 . 1.528(6) ?
    C19 H19 . 0.9800 ?
    C20 C21 . 1.541(6) ?
    C20 H20 . 0.9800 ?
loop_
    _geom_angle_atom_site_label_1
    _geom_angle_atom_site_label_2
    _geom_angle_atom_site_label_3
    _geom_angle_site_symmetry_1
    _geom_angle_site_symmetry_3
    _geom_angle
    _geom_angle_publ_flag
    C4 O1 H1X . . 106(6) ?
    C13 O2 C17 . . 119.2(4) ?
    C18 O3 H3 . . 109.5 ?
    C19 O5 H5 . . 109.5 ?
    C20 O6 H6 . . 109.5 ?
    H9X O9 H9Y . . 101(6) ?
    H10X O10 H10Y . . 89(5) ?
    C7A N1 C2 . . 119.1(4) ?
    C7A N1 C8 . . 105.4(4) ?
    C2 N1 C8 . . 106.5(4) ?
    C7A N1 H1 . . 115(3) ?
    C2 N1 H1 . . 107(3) ?
    C8 N1 H1 . . 103(3) ?
    N1 C2 C3 . . 121.0(4) ?
    N1 C2 H2A . . 107.1 ?
    C3 C2 H2A . . 107.1 ?
    N1 C2 H2B . . 107.1 ?
    C3 C2 H2B . . 107.1 ?
    H2A C2 H2B . . 106.8 ?
    C11 C3 C9 . . 107.8(3) ?
    C11 C3 C2 . . 115.8(3) ?
    C9 C3 C2 . . 105.1(4) ?
    C11 C3 C4 . . 111.2(3) ?
    C9 C3 C4 . . 105.9(4) ?
    C2 C3 C4 . . 110.3(3) ?
    O1 C4 C5A . . 109.8(4) ?
    O1 C4 C3 . . 108.7(4) ?
    C5A C4 C3 . . 115.5(4) ?
    O1 C4 H4 . . 107.5 ?
    C5A C4 H4 . . 107.5 ?
    C3 C4 H4 . . 107.5 ?
    C4 C5A C6A . . 115.1(4) ?
    C4 C5A H5A . . 108.5 ?
    C6A C5A H5A . . 108.5 ?
    C4 C5A H5B . . 108.5 ?
    C6A C5A H5B . . 108.5 ?
    H5A C5A H5B . . 107.5 ?
    C7A C6A C5A . . 116.5(5) ?
    C7A C6A H6A . . 108.2 ?
    C5A C6A H6A . . 108.2 ?
    C7A C6A H6B . . 108.2 ?
    C5A C6A H6B . . 108.2 ?
    H6A C6A H6B . . 107.3 ?
    C6A C7A N1 . . 111.2(5) ?
    C6A C7A H7A . . 109.4 ?
    N1 C7A H7A . . 109.4 ?
    C6A C7A H7B . . 109.4 ?
    N1 C7A H7B . . 109.4 ?
    H7A C7A H7B . . 108.0 ?
    H6B1 C6B H6B2 . . 105.5 ?
    N1 C8 H8A . . 109.5 ?
    N1 C8 H8B . . 109.5 ?
    H8A C8 H8B . . 109.5 ?
    N1 C8 H8C . . 109.5 ?
    H8A C8 H8C . . 109.5 ?
    H8B C8 H8C . . 109.5 ?
    C10 C9 C3 . . 116.2(5) ?
    C10 C9 H9A . . 108.2 ?
    C3 C9 H9A . . 108.2 ?
    C10 C9 H9B . . 108.2 ?
    C3 C9 H9B . . 108.2 ?
    H9A C9 H9B . . 107.4 ?
    C9 C10 H10A . . 109.5 ?
    C9 C10 H10B . . 109.5 ?
    H10A C10 H10B . . 109.5 ?
    C9 C10 H10C . . 109.5 ?
    H10A C10 H10C . . 109.5 ?
    H10B C10 H10C . . 109.5 ?
    C16 C11 C12 . . 119.1(4) ?
    C16 C11 C3 . . 123.0(4) ?
    C12 C11 C3 . . 117.7(3) ?
    C13 C12 C11 . . 120.2(4) ?
    C13 C12 H12 . . 119.9 ?
    C11 C12 H12 . . 119.9 ?
    C14 C13 O2 . . 115.9(4) ?
    C14 C13 C12 . . 121.0(4) ?
    O2 C13 C12 . . 123.1(4) ?
    C15 C14 C13 . . 119.3(4) ?
    C15 C14 H14 . . 120.4 ?
    C13 C14 H14 . . 120.4 ?
    C14 C15 C16 . . 120.2(4) ?
    C14 C15 H15 . . 119.9 ?
    C16 C15 H15 . . 119.9 ?
    C11 C16 C15 . . 120.3(4) ?
    C11 C16 H16 . . 119.9 ?
    C15 C16 H16 . . 119.9 ?
    O2 C17 H17A . . 109.5 ?
    O2 C17 H17B . . 109.5 ?
    H17A C17 H17B . . 109.5 ?
    O2 C17 H17C . . 109.5 ?
    H17A C17 H17C . . 109.5 ?
    H17B C17 H17C . . 109.5 ?
    O4 C18 O3 . . 126.3(4) ?
    O4 C18 C19 . . 119.7(4) ?
    O3 C18 C19 . . 114.0(4) ?
    O5 C19 C20 . . 111.0(3) ?
    O5 C19 C18 . . 109.6(3) ?
    C20 C19 C18 . . 111.4(3) ?
    O5 C19 H19 . . 108.3 ?
    C20 C19 H19 . . 108.3 ?
    C18 C19 H19 . . 108.3 ?
    O6 C20 C19 . . 110.5(3) ?
    O6 C20 C21 . . 109.3(3) ?
    C19 C20 C21 . . 111.2(3) ?
    O6 C20 H20 . . 108.6 ?
    C19 C20 H20 . . 108.6 ?
    C21 C20 H20 . . 108.6 ?
    O7 C21 O8 . . 125.7(4) ?
    O7 C21 C20 . . 117.3(4) ?
    O8 C21 C20 . . 117.0(3) ?
loop_
    _geom_torsion_atom_site_label_1
    _geom_torsion_atom_site_label_2
    _geom_torsion_atom_site_label_3
    _geom_torsion_atom_site_label_4
    _geom_torsion_site_symmetry_1
    _geom_torsion_site_symmetry_2
    _geom_torsion_site_symmetry_3
    _geom_torsion_site_symmetry_4
    _geom_torsion
    _geom_torsion_publ_flag
    C7A N1 C2 C3 . . . . 50.1(6) ?
    C8 N1 C2 C3 . . . . 168.8(4) ?
    N1 C2 C3 C11 . . . . 62.8(5) ?
    N1 C2 C3 C9 . . . . -178.4(4) ?
    N1 C2 C3 C4 . . . . -64.6(5) ?
    C11 C3 C4 O1 . . . . -172.6(4) ?
    C9 C3 C4 O1 . . . . 70.6(5) ?
    C2 C3 C4 O1 . . . . -42.7(5) ?
    C11 C3 C4 C5A . . . . -48.7(5) ?
    C9 C3 C4 C5A . . . . -165.5(4) ?
    C2 C3 C4 C5A . . . . 81.2(4) ?
    O1 C4 C5A C6A . . . . 83.7(5) ?
    C3 C4 C5A C6A . . . . -39.7(5) ?
    C4 C5A C6A C7A . . . . -41.9(6) ?
    C5A C6A C7A N1 . . . . 88.8(6) ?
    C2 N1 C7A C6A . . . . -68.9(6) ?
    C8 N1 C7A C6A . . . . 171.8(5) ?
    C11 C3 C9 C10 . . . . 50.3(6) ?
    C2 C3 C9 C10 . . . . -73.7(5) ?
    C4 C3 C9 C10 . . . . 169.4(5) ?
    C9 C3 C11 C16 . . . . -107.3(5) ?
    C2 C3 C11 C16 . . . . 10.1(6) ?
    C4 C3 C11 C16 . . . . 137.1(4) ?
    C9 C3 C11 C12 . . . . 67.2(5) ?
    C2 C3 C11 C12 . . . . -175.4(4) ?
    C4 C3 C11 C12 . . . . -48.4(5) ?
    C16 C11 C12 C13 . . . . -0.8(6) ?
    C3 C11 C12 C13 . . . . -175.4(4) ?
    C17 O2 C13 C14 . . . . -174.2(5) ?
    C17 O2 C13 C12 . . . . 5.9(8) ?
    C11 C12 C13 C14 . . . . 0.9(7) ?
    C11 C12 C13 O2 . . . . -179.2(4) ?
    O2 C13 C14 C15 . . . . 179.8(5) ?
    C12 C13 C14 C15 . . . . -0.3(7) ?
    C13 C14 C15 C16 . . . . -0.5(8) ?
    C12 C11 C16 C15 . . . . 0.0(7) ?
    C3 C11 C16 C15 . . . . 174.4(4) ?
    C14 C15 C16 C11 . . . . 0.6(7) ?
    O4 C18 C19 O5 . . . . -6.3(6) ?
    O3 C18 C19 O5 . . . . 174.0(3) ?
    O4 C18 C19 C20 . . . . 116.9(5) ?
    O3 C18 C19 C20 . . . . -62.9(5) ?
    O5 C19 C20 O6 . . . . 57.8(4) ?
    C18 C19 C20 O6 . . . . -64.6(4) ?
    O5 C19 C20 C21 . . . . -63.7(4) ?
    C18 C19 C20 C21 . . . . 173.9(3) ?
    O6 C20 C21 O7 . . . . 13.9(5) ?
    C19 C20 C21 O7 . . . . 136.2(4) ?
    O6 C20 C21 O8 . . . . -168.1(3) ?
    C19 C20 C21 O8 . . . . -45.9(5) ?
loop_
    _geom_hbond_atom_site_label_D
    _geom_hbond_atom_site_label_H
    _geom_hbond_atom_site_label_A
    _geom_hbond_site_symmetry_A
    _geom_hbond_distance_DH
    _geom_hbond_distance_HA
    _geom_hbond_distance_DA
    _geom_hbond_angle_DHA
    O5 H5 O4 . 0.82 2.15 2.623(5) 116.4
    O6 H6 O9 . 0.82 1.91 2.641(5) 148.5
    O9 H9X O2 . 0.83(2) 2.00(2) 2.823(5) 171(6)
    O10 H10X O5 . 0.82(2) 1.98(2) 2.790(5) 173(6)
    C7A H7A O1 . 0.97 2.56 3.149(8) 118.9
    C6B H6B1 O1 . 0.97 1.91 2.46(3) 113.3
    O9 H9Y O7 1_455 0.83(2) 1.85(2) 2.680(5) 171(7)
    O3 H3 O8 1_455 0.82 1.73 2.516(4) 159.6
    O5 H5 O10 4_455 0.82 2.27 2.983(5) 145.4
    O10 H10Y O4 1_655 0.82(2) 2.02(4) 2.739(5) 145(6)
    C16 H16 O7 3_445 0.93 2.50 3.417(6) 170.9
    C7B H7B1 O6 3_445 0.97 2.51 3.176(7) 125.6
    C6B H6B2 O1 4_556 0.97 2.39 3.056(17) 125.0
