# Supplementary material for: (3S,4S)-3-Ethyl-4-hydr­oxy-3-(3-methoxy­phen­yl)-1-methyl­azepan-1-ium d-tartrate dihydrate
Source: Acta Crystallogr Sect E Struct Rep Online. 2008 Apr 2;64(Pt 5):o784. doi: 10.1107/S1600536808005898 (PMC2961245; doi:10.1107/S1600536808005898)
Supplement: Supplementary file 2 [file e-64-0o784-Isup2.hkl]

# 
# h,k,l, Fc-squared, Fo-squared, sigma(Fo-squared) and status flag 
# 
data_I
_shelx_title '        f60906b in P2(1)2(1)2(1)' 
_shelx_refln_list_code          4 
_shelx_F_calc_maximum      160.88 
_exptl_crystal_F_000       968.00 
_reflns_d_resolution_high  0.7794 
 
loop_ 
 _symmetry_equiv_pos_as_xyz 
 'x, y, z' 
 '-x+1/2, -y, z+1/2' 
 '-x, y+1/2, -z+1/2' 
 'x+1/2, -y+1/2, -z' 
 
_cell_length_a     7.1462 
_cell_length_b    10.8117 
_cell_length_c    29.3376 
_cell_angle_alpha  90.000 
_cell_angle_beta   90.000 
_cell_angle_gamma  90.000 
 
_shelx_F_squared_multiplier     1.000 
 
loop_ 
 _refln_index_h 
 _refln_index_k 
 _refln_index_l 
 _refln_F_squared_calc 
 _refln_F_squared_meas 
 _refln_F_squared_sigma 
 _refln_observed_status 
   2   0   0     1371.73     1306.38     24.71 o 
   4   0   0      139.36      165.23     14.46 o 
   6   0   0        2.04       19.82     14.46 o 
   8   0   0       30.90       27.03     14.51 o 
   1   1   0      261.15      191.38      8.84 o 
   2   1   0     1292.81     1204.83     27.96 o 
   3   1   0       89.63      155.72      9.07 o 
   4   1   0       51.01       63.50      7.16 o 
   5   1   0      109.29      122.45      9.47 o 
   6   1   0      513.76      503.27     22.44 o 
   7   1   0      138.79      134.52     16.47 o 
   8   1   0       13.20       14.83      9.42 o 
   9   1   0        1.33        9.19     11.63 o 
   0   2   0    25883.67    24042.70    122.74 o 
   1   2   0       86.24       91.81      6.62 o 
   2   2   0      458.56      633.26     74.20 o 
   3   2   0       70.45       59.10      5.99 o 
   4   2   0      455.48      510.32     15.05 o 
   5   2   0       34.58       34.31      8.86 o 
   6   2   0       44.06       34.59      8.51 o 
   7   2   0       33.44       37.19      9.15 o 
   8   2   0        0.85        3.38      8.96 o 
   9   2   0        5.70       16.03     20.91 o 
   1   3   0     4459.41     4878.14     81.03 o 
   2   3   0     2288.79     2264.52    114.46 o 
   3   3   0      809.14      812.80     28.10 o 
   4   3   0      607.70      586.53     57.76 o 
   5   3   0        6.05       24.53      8.44 o 
   6   3   0      411.70      389.88     28.36 o 
   7   3   0       52.03       43.53      9.60 o 
   8   3   0      140.07      133.08     27.70 o 
   0   4   0    11456.46     9921.55    789.58 o 
   1   4   0     5478.36     5330.12    146.02 o 
   2   4   0      563.99      519.29     20.02 o 
   3   4   0     1192.06     1190.68     26.53 o 
   4   4   0       34.06       50.63      9.13 o 
   5   4   0       15.60       24.15     20.35 o 
   6   4   0       71.97       91.02     13.40 o 
   7   4   0        0.71       -7.05      8.79 o 
   8   4   0       18.47       11.93     11.22 o 
   1   5   0      140.97      239.29     30.26 o 
   2   5   0      361.48      411.92     15.12 o 
   3   5   0      101.11      137.89     14.71 o 
   4   5   0       73.46       65.01      9.60 o 
   5   5   0       24.95       35.03     12.10 o 
   6   5   0       20.73       27.60     11.85 o 
   7   5   0        0.13        6.35     10.09 o 
   8   5   0      139.37      150.84     20.20 o 
   0   6   0      440.53      429.80     55.06 o 
   1   6   0       65.43      100.44     17.21 o 
   2   6   0      192.89      223.94     11.39 o 
   3   6   0       76.34      100.16     13.87 o 
   4   6   0       73.23      103.80     15.15 o 
   5   6   0        8.78        1.92     18.73 o 
   6   6   0        9.13       11.28     11.15 o 
   7   6   0       26.33       43.89     13.25 o 
   8   6   0       50.39       57.88     14.92 o 
   1   7   0        9.73       37.82     13.83 o 
   2   7   0      857.92      779.69     21.67 o 
   3   7   0      151.92      156.86     14.97 o 
   4   7   0       27.77       59.95     13.06 o 
   5   7   0      221.77      181.72     20.96 o 
   6   7   0        5.72        0.24      9.31 o 
   7   7   0       11.66        6.49     11.24 o 
   0   8   0      145.32      153.55     41.09 o 
   1   8   0        0.19       44.40     14.12 o 
   2   8   0      484.23      357.03     15.70 o 
   3   8   0      316.15      362.48     16.24 o 
   4   8   0        5.77       20.46      8.27 o 
   5   8   0       38.47       35.17     12.26 o 
   6   8   0       68.54       87.43     15.97 o 
   7   8   0        8.58       13.01     11.57 o 
   1   9   0     1008.26      997.53     58.00 o 
   2   9   0       72.42       96.67     13.32 o 
   3   9   0       20.00       17.69      8.40 o 
   4   9   0      218.67      233.26     16.99 o 
   5   9   0        0.36        7.04     12.57 o 
   6   9   0        5.54       16.46     11.77 o 
   0  10   0      984.04      904.88     50.22 o 
   1  10   0      292.30      290.11     19.14 o 
   2  10   0      215.06      197.93     16.23 o 
   3  10   0      350.01      311.34     19.53 o 
   4  10   0        8.23       -3.18      9.67 o 
   5  10   0        2.28       -4.30      8.49 o 
   6  10   0       39.59       43.12     12.05 o 
   1  11   0        0.18       -4.06     10.64 o 
   2  11   0       47.10       61.77     12.63 o 
   3  11   0       23.53       30.64     11.14 o 
   4  11   0       65.84       59.79     15.88 o 
   5  11   0        1.53       11.39     12.99 o 
   0  12   0       13.30       19.44     25.42 o 
   1  12   0       14.70       34.17     17.18 o 
   2  12   0        0.06        3.08     13.20 o 
   3  12   0        0.43       -1.18      9.67 o 
   4  12   0        0.23       -6.46     14.52 o 
   1  13   0        6.32       15.25     18.66 o 
   2  13   0        5.25        4.46     27.29 o 
   3  13   0        0.32        5.36     27.93 o 
   1   0   1     6281.66     6982.50    346.42 o 
   2   0   1       26.58       36.11      6.50 o 
   3   0   1    10904.71    12113.57    150.62 o 
   4   0   1      380.19      451.46     15.01 o 
   5   0   1       14.40       21.89      6.19 o 
   6   0   1     1163.69     1158.26     43.02 o 
   7   0   1      121.51      104.00     21.15 o 
   8   0   1       13.35       13.98     12.66 o 
   9   0   1        7.51       15.97     11.66 o 
   0   1   1      182.42      194.62     26.84 o 
   1   1   1     2639.52     2838.12     39.26 o 
   2   1   1      572.45      556.59      8.10 o 
   3   1   1     1571.34     1789.19     21.34 o 
   4   1   1       90.18       91.25      5.62 o 
   5   1   1       37.15       44.16      5.01 o 
   6   1   1       15.13       13.72      5.19 o 
   7   1   1        9.51       10.52      6.17 o 
   8   1   1       20.33        4.89      6.16 o 
   9   1   1        4.52        9.83      7.97 o 
   0   2   1       92.28      596.01    252.46 o 
   1   2   1     1223.67     1337.69     26.28 o 
   2   2   1      995.44     1049.12      9.94 o 
   3   2   1      989.64     1013.79     42.29 o 
   4   2   1      484.85      509.60     10.48 o 
   5   2   1        3.42        3.50      4.49 o 
   6   2   1       97.45      106.75      8.38 o 
   7   2   1       86.34       79.17      7.97 o 
   8   2   1       15.95       11.60      6.33 o 
   9   2   1        0.94        5.80     10.32 o 
   0   3   1      649.50      662.73     99.94 o 
   1   3   1     1465.75     1506.99     63.02 o 
   2   3   1     2549.04     2980.28     47.25 o 
   3   3   1     3334.45     2947.62     32.72 o 
   4   3   1      107.36      117.44     13.08 o 
   5   3   1      187.54      208.67     10.60 o 
   6   3   1       94.48       83.56      7.94 o 
   7   3   1        5.66        8.12      5.16 o 
   8   3   1       28.22       32.79     12.51 o 
   0   4   1     1343.24     1571.61    187.27 o 
   1   4   1     1436.61     1405.53     47.36 o 
   2   4   1      495.68      608.86     13.27 o 
   3   4   1     1350.55     1408.39     49.59 o 
   4   4   1      655.84      615.62     17.36 o 
   5   4   1       37.71       37.98      6.61 o 
   6   4   1      130.37      121.20      9.06 o 
   7   4   1       41.82       36.49      9.15 o 
   8   4   1       27.60       44.52      9.72 o 
   0   5   1      753.88      711.76     46.69 o 
   1   5   1     1458.92     1753.32     38.53 o 
   2   5   1     1345.63     1607.53     24.90 o 
   3   5   1      522.22      522.70     14.81 o 
   4   5   1       25.86       44.64      6.20 o 
   5   5   1       53.32       48.73      8.25 o 
   6   5   1       78.86       96.12     11.47 o 
   7   5   1       69.66       81.75     10.84 o 
   8   5   1       14.33       16.68      7.80 o 
   0   6   1       81.72       75.35     21.16 o 
   1   6   1      500.82      458.51      7.53 o 
   2   6   1       75.52      106.94      6.43 o 
   3   6   1      157.51      189.49     12.30 o 
   4   6   1       77.05       81.41      9.82 o 
   5   6   1      103.89      123.75     12.82 o 
   6   6   1       35.80       20.87      8.27 o 
   7   6   1        0.31        1.96      6.32 o 
   8   6   1       13.80       18.89      8.43 o 
   0   7   1       26.50       26.49      5.47 o 
   1   7   1      325.51      363.39      8.02 o 
   2   7   1      448.19      440.70     15.50 o 
   3   7   1       40.23       40.24      5.44 o 
   4   7   1       59.92       44.01      8.30 o 
   5   7   1       99.52      124.35     12.87 o 
   6   7   1       10.49        2.13      7.00 o 
   7   7   1        5.79       -1.06      6.91 o 
   0   8   1       49.98       51.72     10.69 o 
   1   8   1      958.15      911.53     33.79 o 
   2   8   1      221.10      193.67      8.93 o 
   3   8   1      132.65      150.60      8.07 o 
   4   8   1      246.50      257.47     11.94 o 
   5   8   1        2.76        9.42      7.56 o 
   6   8   1       29.55       23.76      8.14 o 
   7   8   1       29.93       44.55     10.05 o 
   0   9   1      186.99      174.70     43.71 o 
   1   9   1      534.01      548.70     16.30 o 
   2   9   1       50.91       56.67      7.88 o 
   3   9   1       18.30       29.00      6.19 o 
   4   9   1       69.93       99.95      9.07 o 
   5   9   1       13.06       15.76      6.29 o 
   6   9   1       10.35        4.67      7.78 o 
   0  10   1      289.16      332.51     24.81 o 
   1  10   1      274.57      293.72     13.78 o 
   2  10   1      298.02      296.53     14.30 o 
   3  10   1       14.65       26.89      7.15 o 
   4  10   1       12.36       16.26      7.24 o 
   5  10   1       27.17       40.51      7.90 o 
   6  10   1        2.09        1.38      7.21 o 
   0  11   1      249.91      243.69     24.05 o 
   1  11   1       76.01       73.09      9.78 o 
   2  11   1        9.98       11.54      7.29 o 
   3  11   1        0.94       -0.77      6.61 o 
   4  11   1        2.20        2.20      7.99 o 
   5  11   1        2.50       11.50      9.19 o 
   0  12   1       46.72       58.12     18.50 o 
   1  12   1       10.15       19.70     11.84 o 
   2  12   1        4.48        4.88      7.84 o 
   3  12   1        1.03        3.28      7.08 o 
   4  12   1       20.79       27.80     11.25 o 
   0  13   1       43.48       36.02     21.39 o 
   1  13   1       14.41       18.34     12.99 o 
   2  13   1       53.10       62.08     13.21 o 
   3  13   1        9.63       16.59     12.08 o 
   0   0   2     3004.67     1993.81    105.47 o 
   1   0   2     3001.95     3356.52    158.19 o 
   2   0   2     6534.58     7305.42     45.85 o 
   3   0   2     4916.96     5762.89     76.62 o 
   4   0   2       72.49       79.73      7.83 o 
   5   0   2       47.87       51.37      9.08 o 
   6   0   2        0.48        9.14     12.35 o 
   7   0   2        1.65       20.55     14.63 o 
   8   0   2       18.21       18.42     10.13 o 
   9   0   2      130.25      158.36     20.40 o 
   0   1   2      194.05      153.97      4.46 o 
   1   1   2    11310.25    12442.09     76.14 o 
   2   1   2     1734.72     2039.85     44.18 o 
   3   1   2     4160.86     4065.67     62.02 o 
   4   1   2       93.30      117.50      6.08 o 
   5   1   2      206.91      232.60      8.67 o 
   6   1   2       25.92       29.89      5.99 o 
   7   1   2       55.85       60.24      8.70 o 
   8   1   2       34.21       26.94      7.47 o 
   9   1   2       17.10       20.80      9.10 o 
   0   2   2      871.75      840.81     28.05 o 
   1   2   2      905.75      978.06      9.96 o 
   2   2   2     1570.07     1631.74     19.14 o 
   3   2   2      425.45      492.14     14.90 o 
   4   2   2      118.60      141.37      6.28 o 
   5   2   2       51.76       54.54      6.55 o 
   6   2   2      242.79      238.64     11.71 o 
   7   2   2      112.18      109.09      9.02 o 
   8   2   2        8.18       12.74      6.29 o 
   9   2   2        4.76        3.41     10.54 o 
   0   3   2    17135.72    14710.90    252.49 o 
   1   3   2     1548.25     1528.47     31.89 o 
   2   3   2     1162.83     1182.93     43.63 o 
   3   3   2     1499.16     1489.59     39.46 o 
   4   3   2       87.29       85.40      7.06 o 
   5   3   2        9.66       17.92      5.76 o 
   6   3   2       94.66      103.54      8.79 o 
   7   3   2       17.81       11.54      5.37 o 
   8   3   2       86.47       78.03     11.99 o 
   0   4   2      717.53      632.06     96.15 o 
   1   4   2      555.17      602.34     24.49 o 
   2   4   2      361.24      405.19     11.95 o 
   3   4   2      144.42      158.52      8.91 o 
   4   4   2      228.55      207.35     13.18 o 
   5   4   2      811.99      802.72     19.29 o 
   6   4   2      126.15      102.32      9.85 o 
   7   4   2        1.62       -6.07      6.07 o 
   8   4   2       43.62       46.77      9.89 o 
   0   5   2     3774.43     3429.98     32.70 o 
   1   5   2     1443.27     1484.77     22.31 o 
   2   5   2      527.35      594.31     17.99 o 
   3   5   2      756.27      827.37     18.01 o 
   4   5   2       18.43       24.16      6.15 o 
   5   5   2      309.41      289.76     14.16 o 
   6   5   2      123.99      126.41     12.63 o 
   7   5   2        5.91        1.67      7.11 o 
   8   5   2       33.08       33.93      9.23 o 
   0   6   2      319.82      359.02     16.80 o 
   1   6   2      851.01      789.95     13.62 o 
   2   6   2      433.43      503.04     11.00 o 
   3   6   2      710.58      656.02     18.26 o 
   4   6   2      171.82      162.51     12.42 o 
   5   6   2      338.76      330.19     18.33 o 
   6   6   2        1.64        0.41      6.99 o 
   7   6   2       13.88       14.77      7.56 o 
   8   6   2        5.73       15.39      8.33 o 
   0   7   2      339.82      281.30      8.91 o 
   1   7   2       47.60       55.45      5.46 o 
   2   7   2       22.62       49.94     12.31 o 
   3   7   2      264.29      258.56     10.04 o 
   4   7   2       45.12       36.70      8.19 o 
   5   7   2      222.86      212.11     15.57 o 
   6   7   2       16.24       26.53      8.41 o 
   7   7   2       23.13       19.78      8.13 o 
   0   8   2       20.86       17.53     13.52 o 
   1   8   2       98.73      126.37      8.23 o 
   2   8   2       75.72       78.88      9.81 o 
   3   8   2      133.17      166.01      8.47 o 
   4   8   2       28.87       34.38      6.29 o 
   5   8   2        4.23        4.75      7.81 o 
   6   8   2        1.98       -3.89      6.92 o 
   7   8   2       13.88       21.84      8.74 o 
   0   9   2      326.96      250.23     55.67 o 
   1   9   2       94.97      120.40      9.91 o 
   2   9   2      158.16      161.79      9.98 o 
   3   9   2      180.09      198.49      9.52 o 
   4   9   2      127.09      131.83      9.77 o 
   5   9   2      101.95       85.13      8.38 o 
   6   9   2        6.13       26.68     10.83 o 
   0  10   2      355.02      397.83     26.42 o 
   1  10   2      153.52      171.22     11.54 o 
   2  10   2      115.70      157.77     11.33 o 
   3  10   2       30.47       31.00      7.10 o 
   4  10   2        8.46       -1.92      6.57 o 
   5  10   2       24.91       34.55      7.64 o 
   6  10   2        4.10        7.50      7.00 o 
   0  11   2       55.76       40.17     16.73 o 
   1  11   2       28.64       25.83      8.59 o 
   2  11   2       32.79       30.30      8.19 o 
   3  11   2        7.75       14.87      6.73 o 
   4  11   2        7.98       16.44      8.92 o 
   5  11   2       93.23       93.39     12.18 o 
   0  12   2        2.95       -1.67     16.47 o 
   1  12   2        1.43       -2.39     10.86 o 
   2  12   2       10.28       19.86      7.97 o 
   3  12   2        7.56       17.66      7.71 o 
   4  12   2       10.43       27.26     11.26 o 
   0  13   2        1.80        6.43     19.19 o 
   1  13   2       12.87       23.53     13.09 o 
   2  13   2        3.50       13.03     11.39 o 
   3  13   2       13.23        6.53     11.69 o 
   1   0   3     7105.14     7401.26    270.75 o 
   2   0   3    10040.28    10562.30    163.19 o 
   3   0   3    12529.35    13944.33    607.04 o 
   4   0   3      547.01      515.06     27.63 o 
   5   0   3       39.63       49.57      7.02 o 
   6   0   3      282.71      280.10     21.46 o 
   7   0   3       38.51       33.87     10.57 o 
   8   0   3       18.57       17.23      9.79 o 
   9   0   3        4.54        7.92     11.65 o 
   0   1   3      160.08      149.45      7.57 o 
   1   1   3     2617.90     2884.68     61.14 o 
   2   1   3     2913.57     3410.81     23.51 o 
   3   1   3     4555.93     4576.99    124.64 o 
   4   1   3      523.75      485.26     15.80 o 
   5   1   3      166.69      141.54      7.03 o 
   6   1   3      110.02      114.23      8.51 o 
   7   1   3       47.55       41.31      7.67 o 
   8   1   3       26.05       23.07      7.32 o 
   9   1   3       35.98       37.08     10.00 o 
   0   2   3      333.51      347.76     24.14 o 
   1   2   3     1886.20     1882.18     27.76 o 
   2   2   3       71.24      110.55      9.61 o 
   3   2   3     3514.18     3578.88    148.40 o 
   4   2   3      318.72      349.34      8.87 o 
   5   2   3      210.55      225.92     17.59 o 
   6   2   3       72.68       94.65      7.99 o 
   7   2   3        6.33       17.62      5.45 o 
   8   2   3       27.16       41.92      8.17 o 
   9   2   3       14.20       16.95     10.62 o 
   0   3   3     2976.43     3144.16    181.41 o 
   1   3   3     3971.85     3983.62     74.99 o 
   2   3   3      764.60      853.85     11.83 o 
   3   3   3       96.95      203.12     64.29 o 
   4   3   3      652.17      653.53     23.84 o 
   5   3   3     1450.95     1343.71     47.47 o 
   6   3   3      263.61      233.29     11.71 o 
   7   3   3        2.74       -2.84      4.75 o 
   8   3   3        4.19       13.34      8.01 o 
   0   4   3     1893.48     2001.30     56.59 o 
   1   4   3      753.65      772.17     15.60 o 
   2   4   3      114.16      119.03      5.44 o 
   3   4   3      430.07      442.76     13.41 o 
   4   4   3      689.42      618.75     41.72 o 
   5   4   3       29.62       21.93      6.03 o 
   6   4   3      284.30      251.01     14.13 o 
   7   4   3       32.07       38.27      7.66 o 
   8   4   3        3.45        3.34      7.56 o 
   0   5   3        5.60       35.71     13.14 o 
   1   5   3      820.27      849.10     23.15 o 
   2   5   3     1344.48     1505.79     33.97 o 
   3   5   3      445.42      424.97     13.34 o 
   4   5   3      373.09      341.99     16.24 o 
   5   5   3      295.47      288.08     22.23 o 
   6   5   3      145.90      159.85     13.78 o 
   7   5   3       28.53       36.26      8.84 o 
   8   5   3        0.60       11.63      7.83 o 
   0   6   3     1167.27     1127.78     21.84 o 
   1   6   3      145.83      162.59      5.89 o 
   2   6   3       79.74       87.22      6.18 o 
   3   6   3      124.20      117.23      8.88 o 
   4   6   3      352.27      359.38     17.34 o 
   5   6   3      703.71      796.76     39.56 o 
   6   6   3       90.85      128.09     13.07 o 
   7   6   3        2.16        5.92      6.62 o 
   8   6   3       37.66       36.48      9.09 o 
   0   7   3      181.05      186.16      9.51 o 
   1   7   3      564.33      515.24     17.95 o 
   2   7   3      518.95      528.41     12.05 o 
   3   7   3       56.12       68.20      6.40 o 
   4   7   3      590.58      550.15     21.62 o 
   5   7   3       91.45       90.43     11.69 o 
   6   7   3        1.85       -2.01      7.06 o 
   7   7   3       55.25       47.96     10.02 o 
   0   8   3      203.49      202.28     10.48 o 
   1   8   3      292.45      292.82     10.03 o 
   2   8   3       73.94       85.68      7.52 o 
   3   8   3      165.05      163.62      9.03 o 
   4   8   3      117.49      123.23      9.04 o 
   5   8   3       45.01       33.62      9.68 o 
   6   8   3        0.34        3.41      7.56 o 
   7   8   3       16.95       31.19      9.31 o 
   0   9   3       21.65       19.95      8.54 o 
   1   9   3       98.78      124.65      9.93 o 
   2   9   3       42.92       48.20      7.30 o 
   3   9   3       98.32       92.64      7.53 o 
   4   9   3       77.65      100.48      8.88 o 
   5   9   3       10.20       10.61      5.91 o 
   6   9   3       15.73       41.63     10.49 o 
   0  10   3      974.08      862.57     35.51 o 
   1  10   3      337.59      321.13     14.20 o 
   2  10   3      335.26      374.50     15.00 o 
   3  10   3      100.11       97.51      8.78 o 
   4  10   3       13.25        7.32      7.37 o 
   5  10   3       28.69       28.82      7.85 o 
   6  10   3       37.08       45.52      8.42 o 
   0  11   3       22.00       38.48     17.09 o 
   1  11   3       33.55       40.36      8.79 o 
   2  11   3       77.66       72.25      9.28 o 
   3  11   3       29.81       25.51      7.14 o 
   4  11   3       13.30       10.90      8.94 o 
   5  11   3        3.40        3.49      8.92 o 
   0  12   3       56.76       60.63     19.77 o 
   1  12   3        1.25       -3.88     10.86 o 
   2  12   3       12.66       14.44      7.85 o 
   3  12   3        1.06        5.01      6.96 o 
   4  12   3       11.20       13.64     10.71 o 
   0  13   3        0.01       -3.04     17.70 o 
   1  13   3        2.00        5.13     12.66 o 
   2  13   3        9.87       16.63     11.96 o 
   3  13   3       13.00        8.09     11.96 o 
   0   0   4    24144.88    25752.29    145.83 o 
   1   0   4      963.98     1137.88     49.68 o 
   2   0   4     4713.39     5178.56     71.71 o 
   3   0   4     3151.84     3369.05     34.86 o 
   4   0   4      198.34      190.11     16.72 o 
   5   0   4        9.53        4.26      5.23 o 
   6   0   4       14.96       29.85      9.99 o 
   7   0   4       21.17       21.97      9.89 o 
   8   0   4        0.27       -3.37      8.37 o 
   9   0   4        0.09        2.86     11.90 o 
   0   1   4       47.26       42.78      2.34 o 
   1   1   4     4180.30     4052.06    226.46 o 
   2   1   4     1021.35      961.47     17.45 o 
   3   1   4     1565.90     1802.52     43.75 o 
   4   1   4       40.74       44.69      4.60 o 
   5   1   4       90.69       98.37      6.18 o 
   6   1   4       48.34       39.36      6.00 o 
   7   1   4       34.57       33.58      7.41 o 
   8   1   4       22.27       27.77      7.54 o 
   9   1   4        1.87        7.06      8.28 o 
   0   2   4    13749.94    13519.16    141.38 o 
   1   2   4     1433.02     1641.45     60.64 o 
   2   2   4      969.75      999.61     17.13 o 
   3   2   4     1853.11     2168.79    104.73 o 
   4   2   4      200.71      193.52      6.95 o 
   5   2   4      209.07      191.84      9.94 o 
   6   2   4       14.01       12.89      5.43 o 
   7   2   4       13.05       15.89      5.49 o 
   8   2   4       49.37       60.55      9.18 o 
   9   2   4       73.67       79.77     21.70 o 
   0   3   4     3808.71     3559.79     57.49 o 
   1   3   4      563.01      607.78     23.89 o 
   2   3   4      649.73      611.69     28.70 o 
   3   3   4     1414.46     1424.92     55.86 o 
   4   3   4      301.34      268.40     10.71 o 
   5   3   4       42.80       65.83     10.59 o 
   6   3   4      370.68      333.49     19.15 o 
   7   3   4       56.32       42.68      7.76 o 
   8   3   4       51.22       56.52     10.75 o 
   0   4   4      365.00      464.89     16.78 o 
   1   4   4      790.51      846.81      8.89 o 
   2   4   4     1387.19     1510.38     54.81 o 
   3   4   4      152.84      173.68      6.71 o 
   4   4   4       12.54       -1.10      5.09 o 
   5   4   4      105.14      112.52      9.85 o 
   6   4   4       15.55       15.15      6.28 o 
   7   4   4       31.50       26.58      7.33 o 
   8   4   4       26.75       23.36      8.66 o 
   0   5   4      387.31      343.09     24.60 o 
   1   5   4      313.73      290.96      8.17 o 
   2   5   4      810.65      916.17     22.90 o 
   3   5   4      695.57      583.55     23.89 o 
   4   5   4      532.21      574.75     22.77 o 
   5   5   4      637.63      523.32     38.84 o 
   6   5   4       50.25       40.29      9.10 o 
   7   5   4       16.33       28.79      8.53 o 
   8   5   4      157.07      154.34     14.89 o 
   0   6   4      843.41      759.65     33.85 o 
   1   6   4      140.08      117.62      4.95 o 
   2   6   4      799.20      770.20     22.42 o 
   3   6   4       99.48       86.43      9.37 o 
   4   6   4      480.51      498.96     20.24 o 
   5   6   4       60.61       76.55     11.00 o 
   6   6   4       15.09       11.43      7.71 o 
   7   6   4       17.91       23.10      8.27 o 
   8   6   4       25.31       31.40      9.68 o 
   0   7   4        0.06       -1.17      5.59 o 
   1   7   4      221.51      243.23      9.08 o 
   2   7   4      374.35      403.88     16.44 o 
   3   7   4      155.99      194.45     11.53 o 
   4   7   4       51.66       48.88      9.24 o 
   5   7   4      198.07      215.86     15.74 o 
   6   7   4        7.12        4.07      6.82 o 
   7   7   4       63.14       67.78     10.83 o 
   0   8   4        0.40        0.39     10.24 o 
   1   8   4      434.56      416.33     11.34 o 
   2   8   4       62.67       70.70      6.50 o 
   3   8   4      606.61      610.06     15.21 o 
   4   8   4       19.58       23.20      6.19 o 
   5   8   4        1.05       10.00      8.13 o 
   6   8   4       10.08       16.84      8.57 o 
   7   8   4        8.65        9.46      8.05 o 
   0   9   4      185.46      154.97     12.45 o 
   1   9   4      142.15      131.18      8.96 o 
   2   9   4      102.68      126.06      9.08 o 
   3   9   4      119.94      111.65      8.46 o 
   4   9   4      183.12      175.18     10.74 o 
   5   9   4        8.13       15.57      6.11 o 
   6   9   4       15.88       27.85      8.08 o 
   0  10   4       74.45      105.85     21.55 o 
   1  10   4      276.73      303.50     13.84 o 
   2  10   4      335.18      328.62     14.25 o 
   3  10   4      133.14      127.61      9.37 o 
   4  10   4       47.23       49.16      8.99 o 
   5  10   4       17.11       16.15     12.18 o 
   6  10   4       47.53       75.08      9.82 o 
   0  11   4       44.18       65.78     18.27 o 
   1  11   4        6.17       10.15      8.18 o 
   2  11   4       17.85       21.07      7.52 o 
   3  11   4       86.08      107.05      9.74 o 
   4  11   4       54.00       67.18     11.56 o 
   5  11   4       11.45        6.98      9.10 o 
   0  12   4       61.97       58.91     19.11 o 
   1  12   4       17.49       18.16     11.82 o 
   2  12   4        3.27        3.99      7.56 o 
   3  12   4        0.17        3.58      7.09 o 
   4  12   4       13.58        7.01     11.25 o 
   0  13   4       39.11       43.39     19.68 o 
   1  13   4       42.92       67.00     14.27 o 
   2  13   4        1.26       10.33     11.52 o 
   3  13   4       29.89       26.40     15.30 o 
   1   0   5       68.68       36.69      5.31 o 
   2   0   5     3567.45     4212.45    119.84 o 
   3   0   5      276.00      266.86     10.76 o 
   4   0   5     2577.83     2370.75    162.86 o 
   5   0   5      420.57      416.17     52.26 o 
   6   0   5       56.22       66.62     12.21 o 
   7   0   5       59.42       38.22     10.91 o 
   8   0   5        1.56       -4.34      8.25 o 
   9   0   5       30.00       37.11     13.98 o 
   0   1   5     5573.22     5337.18    136.66 o 
   1   1   5     7892.42     8031.03     96.79 o 
   2   1   5      903.74      842.79     11.84 o 
   3   1   5     2235.05     2449.41     46.47 o 
   4   1   5      428.37      370.98     13.33 o 
   5   1   5      230.85      221.42     11.62 o 
   6   1   5      254.41      248.65     15.73 o 
   7   1   5       24.17       41.09      7.80 o 
   8   1   5        3.02        9.21      6.27 o 
   9   1   5        0.78        1.19      8.06 o 
   0   2   5     6333.88     5609.10    125.63 o 
   1   2   5     9216.27     9647.10    239.71 o 
   2   2   5     2577.89     2593.25     50.27 o 
   3   2   5      254.30      382.47     47.34 o 
   4   2   5       98.25       86.22      5.27 o 
   5   2   5       44.60       40.84      5.98 o 
   6   2   5       69.04       70.26      7.33 o 
   7   2   5       26.37       18.55      5.43 o 
   8   2   5       67.02       62.05     10.65 o 
   0   3   5      801.25      699.77     10.26 o 
   1   3   5     1146.88     1100.94     32.21 o 
   2   3   5     1114.74      967.21     48.40 o 
   3   3   5      408.49      397.56     21.88 o 
   4   3   5       59.74       57.13      7.00 o 
   5   3   5      116.23      137.30     10.28 o 
   6   3   5      178.54      180.70     10.46 o 
   7   3   5       10.72       17.69      6.27 o 
   8   3   5        2.05        1.48     10.99 o 
   0   4   5      159.30      183.34      9.95 o 
   1   4   5     1042.15     1046.53     21.54 o 
   2   4   5     2104.96     2474.61     71.18 o 
   3   4   5      683.64      651.39     20.21 o 
   4   4   5      407.68      449.43     24.43 o 
   5   4   5      238.76      216.37     14.69 o 
   6   4   5       26.68       26.51      6.59 o 
   7   4   5       40.07       32.65      7.49 o 
   8   4   5       13.82       12.33      7.89 o 
   0   5   5     1224.36     1135.16     25.46 o 
   1   5   5      245.22      294.15      7.84 o 
   2   5   5     1500.69     1562.49     29.32 o 
   3   5   5     1079.94     1005.39     25.64 o 
   4   5   5      126.05      120.42     10.81 o 
   5   5   5       91.73       82.24      9.08 o 
   6   5   5      144.93      142.60     11.08 o 
   7   5   5       46.07       53.84      9.59 o 
   8   5   5       72.83       95.28     12.16 o 
   0   6   5     2051.23     1945.02     84.94 o 
   1   6   5       10.04       19.90      3.86 o 
   2   6   5      156.23      188.26      7.03 o 
   3   6   5       16.26       24.67      5.85 o 
   4   6   5        3.26        2.89      7.52 o 
   5   6   5      236.60      256.85     16.37 o 
   6   6   5       13.90        4.26      6.87 o 
   7   6   5        3.49       16.17      8.23 o 
   8   6   5       59.55       87.31     12.06 o 
   0   7   5       64.26       60.21      7.22 o 
   1   7   5      145.52      163.68      5.94 o 
   2   7   5      282.95      301.26     11.55 o 
   3   7   5       44.19       31.19      5.57 o 
   4   7   5      108.84      105.71     12.10 o 
   5   7   5       41.17       40.23      9.82 o 
   6   7   5      118.85      132.05     13.41 o 
   7   7   5        1.39        8.75      8.02 o 
   0   8   5     2433.83     2337.55     64.95 o 
   1   8   5       89.71       86.71      6.03 o 
   2   8   5       33.47       38.35      5.77 o 
   3   8   5      646.52      601.06     15.23 o 
   4   8   5      215.00      206.20     12.32 o 
   5   8   5      150.12      167.23     12.09 o 
   6   8   5       31.00       36.75      9.60 o 
   7   8   5        3.71       -1.42      7.69 o 
   0   9   5        1.11        8.85      8.49 o 
   1   9   5       62.36       58.25      7.47 o 
   2   9   5       22.19       31.62      6.80 o 
   3   9   5      311.36      328.19     15.00 o 
   4   9   5        7.97        6.98      5.86 o 
   5   9   5        4.35       20.68      6.28 o 
   6   9   5       12.40       16.50      8.63 o 
   0  10   5      245.14      250.17     22.39 o 
   1  10   5       38.69       42.26      8.44 o 
   2  10   5       26.54       38.39      7.36 o 
   3  10   5       35.94       23.24      6.71 o 
   4  10   5      131.03      142.14     11.85 o 
   5  10   5       49.12       49.90     14.58 o 
   6  10   5        0.43       11.52      8.33 o 
   0  11   5       16.67       28.03     16.45 o 
   1  11   5       25.06       26.53      8.29 o 
   2  11   5       44.00       47.07      8.44 o 
   3  11   5       74.94       87.90      9.10 o 
   4  11   5        3.13       -3.41      8.58 o 
   5  11   5        9.16       -2.23      8.68 o 
   0  12   5       25.05       28.01     18.44 o 
   1  12   5       27.09       22.71     10.32 o 
   2  12   5        8.79        2.16      7.06 o 
   3  12   5        8.59        9.12      8.34 o 
   4  12   5        9.12        2.88     10.72 o 
   0  13   5        6.60        5.56     18.27 o 
   1  13   5        4.93       16.65     12.11 o 
   2  13   5        4.04        0.46     13.51 o 
   0   0   6     8854.03     9568.77     94.47 o 
   1   0   6     9931.92    10555.67    103.58 o 
   2   0   6     8328.76     9517.70    206.21 o 
   3   0   6      131.01      109.69      8.59 o 
   4   0   6      577.83      597.80     62.27 o 
   5   0   6      109.27      117.84     12.59 o 
   6   0   6       19.94       26.05     10.13 o 
   7   0   6        3.43        0.88     11.97 o 
   8   0   6       22.56       36.17     11.45 o 
   9   0   6       26.29       33.71     14.54 o 
   0   1   6      322.38      431.74     15.32 o 
   1   1   6     2367.24     2472.19     48.61 o 
   2   1   6     3548.64     3933.74     82.75 o 
   3   1   6      596.45      582.96     19.47 o 
   4   1   6      432.45      409.14     16.94 o 
   5   1   6      283.80      290.96     15.29 o 
   6   1   6       35.23       30.67      5.85 o 
   7   1   6       12.46       25.69      6.86 o 
   8   1   6       17.74       22.41      7.20 o 
   9   1   6        7.77       10.36     10.96 o 
   0   2   6      480.37      522.29     22.35 o 
   1   2   6     1552.18     1691.74    197.60 o 
   2   2   6      822.76      844.00     11.12 o 
   3   2   6      135.22      123.88      6.43 o 
   4   2   6      149.65      151.25      8.20 o 
   5   2   6      182.19      176.48      9.68 o 
   6   2   6       88.46       85.17      7.72 o 
   7   2   6       11.26       16.93      5.46 o 
   8   2   6       68.21       50.96     10.54 o 
   0   3   6      448.84      490.07     20.36 o 
   1   3   6     1144.15     1052.01     14.30 o 
   2   3   6     1285.14     1278.51     64.93 o 
   3   3   6     1116.45     1183.89     48.50 o 
   4   3   6      282.59      272.31     12.10 o 
   5   3   6       52.13       65.33      6.90 o 
   6   3   6      122.45      133.86     12.27 o 
   7   3   6       57.61       47.90      7.79 o 
   8   3   6       11.76       15.25      8.44 o 
   0   4   6       14.75       29.48      3.79 o 
   1   4   6     2823.15     2596.29     38.09 o 
   2   4   6      283.37      247.04      9.48 o 
   3   4   6      224.37      229.00     14.96 o 
   4   4   6       61.17       63.16      7.52 o 
   5   4   6      309.03      290.69     17.38 o 
   6   4   6       11.19       16.06      6.21 o 
   7   4   6        0.35       -3.85      5.40 o 
   8   4   6       51.55       44.40      9.83 o 
   0   5   6      454.40      542.01     10.13 o 
   1   5   6      923.84      961.75     12.51 o 
   2   5   6     1374.08     1325.31     34.87 o 
   3   5   6      862.82      792.56     23.19 o 
   4   5   6      215.38      212.06     15.20 o 
   5   5   6      174.89      148.93     15.35 o 
   6   5   6       53.57       46.47      8.13 o 
   7   5   6        1.39        9.72      7.83 o 
   8   5   6       35.82       37.41      9.35 o 
   0   6   6       51.29       52.19      5.42 o 
   1   6   6      945.09      986.25     21.14 o 
   2   6   6      248.41      291.78      7.53 o 
   3   6   6      626.06      571.04     14.87 o 
   4   6   6      120.14      137.22     11.97 o 
   5   6   6       83.91       90.80     11.27 o 
   6   6   6       72.26       65.90     10.21 o 
   7   6   6      115.48      169.64     14.97 o 
   8   6   6       38.81       57.76     12.50 o 
   0   7   6      373.63      396.84     26.40 o 
   1   7   6       58.94       50.55      4.51 o 
   2   7   6      857.26      841.97     23.60 o 
   3   7   6      464.53      451.58     13.31 o 
   4   7   6       79.67       83.52      9.02 o 
   5   7   6      165.99      164.58     14.53 o 
   6   7   6       42.86       39.67      9.60 o 
   7   7   6       36.47       27.70      9.12 o 
   0   8   6      887.66      850.48     20.07 o 
   1   8   6        7.82       13.12      4.56 o 
   2   8   6       54.35       64.47      7.02 o 
   3   8   6       14.01       31.27      7.57 o 
   4   8   6        8.72       23.33      6.94 o 
   5   8   6       51.84       35.84      8.03 o 
   6   8   6       47.02       51.85     14.67 o 
   7   8   6        8.45        3.74     10.90 o 
   0   9   6      487.08      468.92     18.98 o 
   1   9   6      262.19      273.46     11.20 o 
   2   9   6       27.59       24.63      6.62 o 
   3   9   6       93.35      103.74      9.10 o 
   4   9   6       54.46       53.39      7.49 o 
   5   9   6       33.62       47.56      7.29 o 
   6   9   6        1.52       10.66      8.13 o 
   0  10   6       22.72       24.26     15.09 o 
   1  10   6      268.98      272.28     13.10 o 
   2  10   6       18.28       24.82      6.60 o 
   3  10   6       13.49        8.34      6.73 o 
   4  10   6       44.19       46.86      8.78 o 
   5  10   6       13.17       -2.06      7.15 o 
   6  10   6       14.71        5.52     14.09 o 
   0  11   6       81.73       94.92     16.94 o 
   1  11   6       44.32       44.84      8.77 o 
   2  11   6       25.33       21.96      7.51 o 
   3  11   6       57.79       69.54      9.50 o 
   4  11   6       11.47       16.88      8.88 o 
   5  11   6       43.81       18.19      9.73 o 
   0  12   6        3.47       -4.84     16.48 o 
   1  12   6       35.54       37.98     11.48 o 
   2  12   6        5.78        6.73      7.70 o 
   3  12   6        1.27       -3.96      8.20 o 
   4  12   6       14.07       13.34     10.94 o 
   0  13   6        0.00        3.77     18.72 o 
   1  13   6       59.66       88.61     14.52 o 
   2  13   6       17.16       29.25     12.21 o 
   1   0   7     2851.07     2703.03     26.14 o 
   2   0   7      105.80      127.24      8.08 o 
   3   0   7      318.20      381.93     33.77 o 
   4   0   7      713.73      702.36     74.81 o 
   5   0   7       15.02       11.36      5.50 o 
   6   0   7      561.71      511.58     43.89 o 
   7   0   7        9.24       15.12      8.74 o 
   8   0   7       22.53       25.82     10.59 o 
   9   0   7       39.79       50.08     16.20 o 
   0   1   7    13014.14    13739.36     82.14 o 
   1   1   7     3273.21     3151.75     78.45 o 
   2   1   7      971.05     1017.65     25.60 o 
   3   1   7     1254.15     1346.74     45.79 o 
   4   1   7      674.37      723.29     47.78 o 
   5   1   7      169.14      150.73     11.44 o 
   6   1   7       24.88       21.57      5.47 o 
   7   1   7        6.34       13.04      6.19 o 
   8   1   7       23.66       26.01      7.66 o 
   0   2   7      271.12      198.27      8.91 o 
   1   2   7      982.73     1142.09     60.40 o 
   2   2   7     1194.26     1062.61     35.25 o 
   3   2   7       92.28       90.53      5.29 o 
   4   2   7      548.89      513.94     14.01 o 
   5   2   7      438.11      408.55     25.20 o 
   6   2   7      178.20      171.20     15.75 o 
   7   2   7       81.23       81.01      8.10 o 
   8   2   7       85.00       81.07     12.11 o 
   0   3   7     9188.22     9364.17    116.12 o 
   1   3   7     1997.77     1468.59     63.58 o 
   2   3   7     1290.20     1310.87     47.72 o 
   3   3   7      265.61      266.44      8.28 o 
   4   3   7      585.81      527.51     22.04 o 
   5   3   7      275.70      244.01     14.03 o 
   6   3   7      157.99      124.51      9.52 o 
   7   3   7       24.25       28.11      6.80 o 
   8   3   7       88.04       85.72     12.43 o 
   0   4   7      202.18      200.46     11.19 o 
   1   4   7     1998.91     1784.42     63.72 o 
   2   4   7      726.01      799.94     45.48 o 
   3   4   7      315.45      340.02     15.47 o 
   4   4   7      283.76      295.10     21.05 o 
   5   4   7      102.58      100.81      9.11 o 
   6   4   7      575.19      583.51     42.19 o 
   7   4   7       16.02       31.04      6.72 o 
   8   4   7       34.66       39.12      9.68 o 
   0   5   7     4420.54     5215.10     36.73 o 
   1   5   7      135.38      130.75      5.04 o 
   2   5   7      986.23      933.77     23.54 o 
   3   5   7      449.39      459.92     20.95 o 
   4   5   7       13.27       24.25      7.85 o 
   5   5   7      151.28      165.09     13.68 o 
   6   5   7       43.84       29.10      7.24 o 
   7   5   7       41.40       34.52      8.88 o 
   8   5   7       36.95       46.61     10.52 o 
   0   6   7       75.88       64.89      5.29 o 
   1   6   7       51.61       58.07      4.36 o 
   2   6   7      107.12      110.89      5.54 o 
   3   6   7      139.46      118.54      8.33 o 
   4   6   7      290.75      275.36     15.75 o 
   5   6   7      380.20      373.94     19.81 o 
   6   6   7       86.94      112.00     12.29 o 
   7   6   7       62.61       73.86     11.16 o 
   8   6   7       68.18      109.71     15.15 o 
   0   7   7        0.13       -0.51      6.10 o 
   1   7   7      539.49      520.60     10.14 o 
   2   7   7      250.19      250.46     10.96 o 
   3   7   7       86.48       92.28      7.78 o 
   4   7   7      142.71      138.05     10.49 o 
   5   7   7      133.47      117.62     12.82 o 
   6   7   7        8.09       -2.11      8.32 o 
   7   7   7       59.05       65.49     11.36 o 
   0   8   7     1073.84      908.54     49.56 o 
   1   8   7      338.52      320.04      8.75 o 
   2   8   7      277.39      289.42     11.16 o 
   3   8   7       75.12       67.70      7.08 o 
   4   8   7      206.39      222.00     12.74 o 
   5   8   7      252.49      254.60     14.30 o 
   6   8   7       19.69       15.25      8.33 o 
   7   8   7       22.09       13.81      8.84 o 
   0   9   7      543.15      507.65     15.91 o 
   1   9   7      126.85      119.03      8.63 o 
   2   9   7       18.39       14.03      6.18 o 
   3   9   7      220.32      208.04     11.43 o 
   4   9   7      172.62      137.41     11.01 o 
   5   9   7       16.48       24.64      6.41 o 
   6   9   7       33.52       49.02     10.20 o 
   0  10   7      133.25       94.33     17.66 o 
   1  10   7       30.56       38.13      8.05 o 
   2  10   7       64.36       64.28      7.81 o 
   3  10   7       62.89       59.36      8.13 o 
   4  10   7       10.84       14.48      7.56 o 
   5  10   7       31.90       34.01      9.53 o 
   6  10   7       31.16      -24.38     24.38 o 
   0  11   7       84.79       61.27     16.94 o 
   1  11   7       41.38       36.56      8.09 o 
   2  11   7       29.05       35.88      7.92 o 
   3  11   7       31.85       28.12      8.13 o 
   4  11   7        8.43        1.11      8.12 o 
   5  11   7        1.89      -11.57     11.57 o 
   0  12   7       15.90       -3.67     22.34 o 
   1  12   7        1.96        2.61     10.18 o 
   2  12   7       51.89       43.91      9.49 o 
   3  12   7        4.09        5.99     10.29 o 
   4  12   7       17.81        5.11     13.17 o 
   0  13   7       44.54       37.17     17.56 o 
   1  13   7       14.90       20.80     12.42 o 
   2  13   7       23.74       24.00     12.25 o 
   0   0   8     2690.31     2680.67     31.30 o 
   1   0   8     8528.85     9121.72    174.48 o 
   2   0   8        4.28       21.20      5.74 o 
   3   0   8      165.98      162.59     10.74 o 
   4   0   8     1824.25     1785.42    162.83 o 
   5   0   8      372.74      388.87     38.60 o 
   6   0   8        1.98        0.14      7.94 o 
   7   0   8       60.39       42.92     11.17 o 
   8   0   8        2.15        4.27      9.33 o 
   0   1   8      681.42      527.68     16.24 o 
   1   1   8     2616.41     2568.92    118.19 o 
   2   1   8      513.67      415.61     19.50 o 
   3   1   8       45.21       48.14      7.44 o 
   4   1   8      110.07      135.17      8.72 o 
   5   1   8       64.63       52.46      5.24 o 
   6   1   8       40.18       49.64      6.43 o 
   7   1   8       21.26       29.83      7.51 o 
   8   1   8        9.10        9.36      6.72 o 
   0   2   8       20.14       15.41      3.64 o 
   1   2   8     1021.30     1045.60     29.66 o 
   2   2   8     2359.66     2367.08     76.25 o 
   3   2   8     1062.37     1177.45     35.10 o 
   4   2   8      522.38      490.16     34.84 o 
   5   2   8      505.66      475.64     22.90 o 
   6   2   8      110.85      106.27      8.55 o 
   7   2   8       25.74       22.70      5.77 o 
   8   2   8       22.02       23.08     10.94 o 
   0   3   8     2301.62     2416.99     72.11 o 
   1   3   8     2817.84     2630.99     61.17 o 
   2   3   8      241.96      225.57      8.37 o 
   3   3   8      335.02      308.97     12.14 o 
   4   3   8      478.43      515.70     34.18 o 
   5   3   8      124.83      118.08      9.86 o 
   6   3   8      303.87      258.12     13.69 o 
   7   3   8      151.33      151.92     14.08 o 
   8   3   8       54.51       61.93     11.22 o 
   0   4   8      325.50      216.25      9.71 o 
   1   4   8      945.78     1061.33     37.15 o 
   2   4   8      344.65      433.15     12.07 o 
   3   4   8      132.72      136.76      6.13 o 
   4   4   8       49.99       55.08      8.22 o 
   5   4   8      342.46      337.27     17.34 o 
   6   4   8      334.83      335.73     16.13 o 
   7   4   8      110.46      106.19     11.49 o 
   8   4   8        1.29        6.47      6.39 o 
   0   5   8      521.11      529.17     10.45 o 
   1   5   8      483.98      566.56     13.78 o 
   2   5   8      289.97      257.84     16.54 o 
   3   5   8       99.80      105.88      8.86 o 
   4   5   8      400.37      374.14     26.26 o 
   5   5   8      724.08      682.20     34.38 o 
   6   5   8      526.29      445.62     26.60 o 
   7   5   8       23.63       46.00      9.51 o 
   8   5   8       96.58      115.03     16.28 o 
   0   6   8      223.86      260.96     12.66 o 
   1   6   8      156.02      190.62      5.95 o 
   2   6   8      563.61      487.15     13.54 o 
   3   6   8      304.67      296.82     16.61 o 
   4   6   8      128.03      111.17     11.67 o 
   5   6   8        8.38        8.45      7.91 o 
   6   6   8       26.77       16.87      8.09 o 
   7   6   8       17.19       19.13      7.89 o 
   8   6   8       41.09       49.48     15.42 o 
   0   7   8      268.60      230.66     12.68 o 
   1   7   8       94.57       77.62      5.46 o 
   2   7   8      139.01      151.58      7.63 o 
   3   7   8      145.96      148.61      9.26 o 
   4   7   8       53.61       46.10      7.68 o 
   5   7   8      430.03      416.96     24.06 o 
   6   7   8       37.26       36.33      9.34 o 
   7   7   8        4.41       17.49      8.44 o 
   0   8   8      189.54      165.74     10.34 o 
   1   8   8       93.78       89.08      6.80 o 
   2   8   8      256.47      252.44     10.50 o 
   3   8   8      340.61      312.17     11.51 o 
   4   8   8       61.37       50.71      8.12 o 
   5   8   8       51.30       50.56      8.45 o 
   6   8   8       13.92        8.50      7.99 o 
   7   8   8       26.07        6.33     14.38 o 
   0   9   8       68.34       72.91      8.45 o 
   1   9   8       98.08       88.45      7.94 o 
   2   9   8      247.20      256.62     11.09 o 
   3   9   8       29.60       29.77      7.05 o 
   4   9   8       27.29       13.60      6.54 o 
   5   9   8      115.20      120.41     11.02 o 
   6   9   8       19.93        6.47     10.51 o 
   0  10   8       17.04       27.95     13.28 o 
   1  10   8       20.66       17.56      7.30 o 
   2  10   8       30.74       42.71      7.04 o 
   3  10   8       77.61       68.38      8.49 o 
   4  10   8       78.56       67.36      9.93 o 
   5  10   8       14.40       13.48     10.33 o 
   6  10   8       20.57      -24.23     24.23 o 
   0  11   8        0.18      -11.80     11.80 o 
   1  11   8       17.70       11.60      6.98 o 
   2  11   8       65.29       60.68      8.84 o 
   3  11   8        1.05       -1.11      7.38 o 
   4  11   8        1.83       -7.76      7.76 o 
   5  11   8        2.83       -9.14     11.65 o 
   0  12   8       11.33        1.38     14.31 o 
   1  12   8      101.52      114.07     13.49 o 
   2  12   8        2.77       11.94      7.73 o 
   3  12   8       82.08       93.96     10.86 o 
   4  12   8        6.10        0.22     15.63 o 
   0  13   8       16.57       12.80     17.54 o 
   1  13   8       28.63       50.25     13.43 o 
   2  13   8       24.98       47.15     13.59 o 
   1   0   9     3116.67     3443.94    434.94 o 
   2   0   9     6788.03     7642.58    128.59 o 
   3   0   9     3191.53     3057.42    320.00 o 
   4   0   9       29.92       49.57      7.30 o 
   5   0   9      910.24      868.84     93.69 o 
   6   0   9       15.80        5.66      8.49 o 
   7   0   9       20.63       24.66     10.19 o 
   8   0   9       46.54       54.24     16.46 o 
   0   1   9     2994.45     3051.62     63.81 o 
   1   1   9       44.57       62.77      6.94 o 
   2   1   9     1722.57     1840.13     29.59 o 
   3   1   9      316.01      418.69     16.84 o 
   4   1   9       94.83       98.44      8.54 o 
   5   1   9      248.93      233.94     18.62 o 
   6   1   9       12.81       31.20      6.15 o 
   7   1   9      109.48      109.28     11.28 o 
   8   1   9      127.84      134.98     12.86 o 
   0   2   9      818.98      777.84     20.13 o 
   1   2   9     3056.98     2979.17     31.08 o 
   2   2   9       83.09       79.39      8.65 o 
   3   2   9      133.39      143.49      6.38 o 
   4   2   9      282.11      298.36     12.82 o 
   5   2   9      494.63      485.07     26.83 o 
   6   2   9       60.57       53.18      6.80 o 
   7   2   9        5.17        4.25      5.60 o 
   8   2   9       86.33       50.69     11.33 o 
   0   3   9     1800.22     1964.33     53.02 o 
   1   3   9      715.64      634.69     10.34 o 
   2   3   9      220.09      241.97      9.53 o 
   3   3   9      426.83      387.13      9.55 o 
   4   3   9      609.89      558.54     49.87 o 
   5   3   9      138.42      138.81     12.50 o 
   6   3   9      136.58      119.13     10.19 o 
   7   3   9       72.21       59.81      8.64 o 
   8   3   9        3.30       11.59      8.28 o 
   0   4   9      517.99      516.39     14.20 o 
   1   4   9       37.52       37.05      7.09 o 
   2   4   9       31.72       40.13      3.69 o 
   3   4   9      808.60      906.14     31.76 o 
   4   4   9       19.57       22.26      6.99 o 
   5   4   9      568.48      597.16     37.29 o 
   6   4   9       60.34       71.96      9.23 o 
   7   4   9        6.97        6.84      6.08 o 
   8   4   9       46.27       57.92     10.80 o 
   0   5   9      584.94      538.80     10.74 o 
   1   5   9       91.57       90.53      5.70 o 
   2   5   9      478.32      460.08     13.64 o 
   3   5   9      569.00      507.92     16.27 o 
   4   5   9      239.03      249.75     14.88 o 
   5   5   9       18.31       15.90      8.08 o 
   6   5   9       41.22       35.16      7.54 o 
   7   5   9       42.05       39.81      7.80 o 
   8   5   9       20.47       31.27      9.80 o 
   0   6   9     1381.73     1385.71     35.55 o 
   1   6   9       97.34       85.81      4.83 o 
   2   6   9      360.58      324.10      8.36 o 
   3   6   9       70.55       57.29      6.70 o 
   4   6   9      102.51      119.17     11.54 o 
   5   6   9      455.31      435.73     21.18 o 
   6   6   9      126.20      127.24     13.11 o 
   7   6   9       13.25       12.56      7.73 o 
   0   7   9      523.30      521.53     27.29 o 
   1   7   9      211.56      207.93      7.32 o 
   2   7   9       20.11       21.99      5.26 o 
   3   7   9       46.30       38.63      6.69 o 
   4   7   9        0.42        0.01      5.53 o 
   5   7   9       60.51       64.15     10.61 o 
   6   7   9       52.68       64.44     10.51 o 
   7   7   9       21.08       35.14      9.81 o 
   0   8   9       15.96       50.59      7.90 o 
   1   8   9      195.63      185.77      8.39 o 
   2   8   9        5.55        2.18      5.26 o 
   3   8   9      311.78      284.70     12.27 o 
   4   8   9       61.30       69.58      8.77 o 
   5   8   9       11.95       11.06      8.12 o 
   6   8   9       65.16       80.54     12.28 o 
   7   8   9       12.77        9.39      8.87 o 
   0   9   9       18.26       29.56      7.08 o 
   1   9   9      135.61      129.43      8.82 o 
   2   9   9      112.16      114.66      8.49 o 
   3   9   9      127.98      130.27      9.61 o 
   4   9   9       13.35       11.96      7.00 o 
   5   9   9       41.28       39.58      9.69 o 
   6   9   9       24.69       11.92     15.00 o 
   0  10   9        5.02        1.07     13.09 o 
   1  10   9       68.06       64.98      8.66 o 
   2  10   9       85.07       66.46      7.55 o 
   3  10   9      146.04      155.49     10.62 o 
   4  10   9      133.40      115.75     12.92 o 
   5  10   9       65.62       61.39     14.09 o 
   0  11   9        9.76        6.02     14.15 o 
   1  11   9        5.32        7.48      6.77 o 
   2  11   9       62.27       61.10      8.63 o 
   3  11   9       29.42       32.63      7.30 o 
   4  11   9       17.24       29.28     10.11 o 
   5  11   9        3.02      -14.64     14.64 o 
   0  12   9       13.40        9.06     14.75 o 
   1  12   9       11.06       33.79     10.83 o 
   2  12   9       15.52       16.04      7.21 o 
   3  12   9        0.34       12.54     10.14 o 
   4  12   9       20.12       49.91     20.25 o 
   0  13   9        5.79       -0.67     17.16 o 
   1  13   9       12.38       21.41     12.08 o 
   2  13   9       11.60       49.56     22.72 o 
   0   0  10    15839.84    16061.11    100.59 o 
   1   0  10      249.34      246.36     13.63 o 
   2   0  10      943.99     1075.58     21.82 o 
   3   0  10     4149.19     4355.00    283.86 o 
   4   0  10      272.95      288.32     30.40 o 
   5   0  10      610.79      570.37     72.66 o 
   6   0  10        1.00        7.40      9.90 o 
   7   0  10       49.07       48.19     12.23 o 
   8   0  10      120.60      130.83     18.23 o 
   0   1  10     1383.48     1334.65     26.65 o 
   1   1  10     2834.89     3042.51     60.17 o 
   2   1  10      715.53      826.67     42.23 o 
   3   1  10     2292.95     2295.52     33.66 o 
   4   1  10      207.65      235.21     19.65 o 
   5   1  10      848.62      865.73     64.84 o 
   6   1  10      329.03      340.86     33.99 o 
   7   1  10        2.54       -1.66      5.69 o 
   8   1  10       40.02       55.45      9.53 o 
   0   2  10      301.71      287.79     15.86 o 
   1   2  10      213.00      250.00      5.52 o 
   2   2  10     2519.47     2478.88    250.03 o 
   3   2  10       17.19       14.93      4.07 o 
   4   2  10      736.82      655.25     31.55 o 
   5   2  10      125.21      125.10     10.18 o 
   6   2  10      114.53       74.91      8.67 o 
   7   2  10       32.72       36.79      8.76 o 
   8   2  10        9.10       15.10      8.67 o 
   0   3  10       22.48       36.72      4.56 o 
   1   3  10     2248.92     2104.19     29.38 o 
   2   3  10     1390.00     1348.51     35.94 o 
   3   3  10      890.55      907.00     32.45 o 
   4   3  10       78.92       77.48      9.03 o 
   5   3  10      432.15      459.52     35.00 o 
   6   3  10       82.85       77.76      8.88 o 
   7   3  10        8.55       13.77      6.40 o 
   8   3  10       26.26       43.58     11.10 o 
   0   4  10     2032.84     2361.11     55.72 o 
   1   4  10      843.82      698.21     18.25 o 
   2   4  10      670.34      720.17     22.75 o 
   3   4  10     1099.06     1025.16     27.70 o 
   4   4  10       89.63       76.62      9.30 o 
   5   4  10      168.13      165.32     13.49 o 
   6   4  10      111.44      138.04     11.74 o 
   7   4  10        6.06       11.95      6.44 o 
   8   4  10        8.91       15.56      7.02 o 
   0   5  10      167.45      139.45      9.44 o 
   1   5  10       79.20       85.81     13.01 o 
   2   5  10       34.25       37.94      4.65 o 
   3   5  10      210.85      228.51      9.89 o 
   4   5  10       26.93       34.76      8.19 o 
   5   5  10      216.21      180.91     14.41 o 
   6   5  10       68.95       76.37      9.85 o 
   7   5  10       10.13       16.71      6.63 o 
   8   5  10        0.66        6.01      8.04 o 
   0   6  10      308.69      360.83     12.13 o 
   1   6  10     1685.69     1588.45     50.71 o 
   2   6  10      265.84      225.30     10.19 o 
   3   6  10       35.29       27.15      5.36 o 
   4   6  10       56.27       58.87      9.96 o 
   5   6  10       19.53       24.87      8.90 o 
   6   6  10       59.06       64.44     10.37 o 
   7   6  10        3.66        6.77      7.77 o 
   0   7  10      118.67      112.89      8.57 o 
   1   7  10      104.55       97.01      5.87 o 
   2   7  10      118.18      110.40      7.39 o 
   3   7  10        4.30        4.50      5.52 o 
   4   7  10      107.46      101.16      9.73 o 
   5   7  10       15.77       12.85      7.70 o 
   6   7  10       80.71       63.05     10.65 o 
   7   7  10       27.64       16.58     11.13 o 
   0   8  10        6.03        2.72      6.35 o 
   1   8  10        6.48        4.15      4.30 o 
   2   8  10      211.40      205.30      9.70 o 
   3   8  10      226.13      177.62     11.66 o 
   4   8  10       69.90       66.33     10.61 o 
   5   8  10       42.21       49.62     10.31 o 
   6   8  10       62.68       62.22     11.82 o 
   7   8  10        4.73       10.62      9.29 o 
   0   9  10     1055.39     1070.15     50.68 o 
   1   9  10      163.90      147.04      9.10 o 
   2   9  10       54.68       50.41      7.28 o 
   3   9  10       36.72       24.83      6.86 o 
   4   9  10       18.91       15.60      8.64 o 
   5   9  10       16.73       18.40      9.91 o 
   6   9  10        0.91       16.83      9.68 o 
   0  10  10      178.27      155.02     19.36 o 
   1  10  10      189.26      185.49     10.17 o 
   2  10  10       43.94       50.38      6.97 o 
   3  10  10       41.74       39.90      8.04 o 
   4  10  10        8.01        9.04     10.04 o 
   5  10  10        8.55       13.86      8.92 o 
   0  11  10        0.86        4.29     13.29 o 
   1  11  10       45.16       41.05      8.45 o 
   2  11  10        2.52       -7.00      7.00 o 
   3  11  10        5.26        2.92      6.68 o 
   4  11  10       21.79       37.41     10.85 o 
   0  12  10        5.97       -7.62     13.39 o 
   1  12  10       11.07       -0.75      9.70 o 
   2  12  10       24.75       33.01      8.48 o 
   3  12  10       12.09       27.48      8.40 o 
   0  13  10       29.43       43.84     18.74 o 
   1  13  10       23.40       36.47     12.59 o 
   2  13  10       10.32       45.10     23.05 o 
   1   0  11     2727.44     2963.75    155.53 o 
   2   0  11      109.71       98.90      8.70 o 
   3   0  11      433.92      390.53     18.90 o 
   4   0  11      777.62      754.64     84.58 o 
   5   0  11       95.16      111.98     22.76 o 
   6   0  11      575.51      515.16     63.43 o 
   7   0  11       44.16       45.80     12.19 o 
   8   0  11        4.25        8.06      9.98 o 
   0   1  11     6515.83     7187.75     44.62 o 
   1   1  11     3661.23     3994.52     96.21 o 
   2   1  11      717.82      638.90     27.84 o 
   3   1  11      592.26      564.14     27.58 o 
   4   1  11      138.11      157.72     11.53 o 
   5   1  11       33.81       52.77      5.87 o 
   6   1  11       52.18       52.72      6.79 o 
   7   1  11       10.47       17.32      7.14 o 
   8   1  11       63.20       57.25     10.87 o 
   0   2  11        4.30       10.69      3.71 o 
   1   2  11      865.73      716.69     11.59 o 
   2   2  11      502.17      483.68     11.93 o 
   3   2  11       53.13       81.93      6.24 o 
   4   2  11      336.72      359.52     12.25 o 
   5   2  11      376.34      368.10     26.98 o 
   6   2  11      101.95       93.90      9.16 o 
   7   2  11       49.18       50.10      8.03 o 
   8   2  11       17.66       18.14      9.88 o 
   0   3  11       43.62       19.56      4.33 o 
   1   3  11      554.73      552.54     12.15 o 
   2   3  11     1549.06     1435.79     94.69 o 
   3   3  11      621.44      656.04     19.33 o 
   4   3  11      130.58      128.94      9.45 o 
   5   3  11      323.20      311.66     16.85 o 
   6   3  11       13.43       13.83      6.58 o 
   7   3  11       35.84       33.24      7.43 o 
   8   3  11       26.69       33.37     10.89 o 
   0   4  11     1086.31     1128.30     21.25 o 
   1   4  11      265.26      278.16      6.90 o 
   2   4  11      309.57      390.91     14.81 o 
   3   4  11      270.00      273.43     11.24 o 
   4   4  11      619.67      615.06     21.76 o 
   5   4  11      126.35      137.34     12.75 o 
   6   4  11       51.69       59.18     10.05 o 
   7   4  11       66.75       70.63      9.14 o 
   8   4  11       76.70       77.86      9.86 o 
   0   5  11       12.25       27.68      4.50 o 
   1   5  11     1065.58     1021.27     51.31 o 
   2   5  11      750.98      732.85     17.39 o 
   3   5  11      409.47      415.90     12.69 o 
   4   5  11      433.62      384.55     25.00 o 
   5   5  11      119.38       94.42     11.67 o 
   6   5  11        0.23        8.53      6.42 o 
   7   5  11        3.79       -0.68      6.21 o 
   8   5  11       57.50       72.05     13.18 o 
   0   6  11       38.29       57.57      6.89 o 
   1   6  11      121.21      110.99     13.74 o 
   2   6  11      166.65      164.49      7.31 o 
   3   6  11      159.12      152.17      9.08 o 
   4   6  11      379.44      352.19     22.51 o 
   5   6  11      104.97       87.03     12.04 o 
   6   6  11      147.56      143.91     13.80 o 
   7   6  11       91.19       82.07     12.00 o 
   0   7  11      173.25      173.24      9.90 o 
   1   7  11        8.67        6.90      4.14 o 
   2   7  11       10.75        8.66      4.95 o 
   3   7  11       37.67       23.69      5.80 o 
   4   7  11       22.49       13.66      7.98 o 
   5   7  11       78.84       84.96     11.84 o 
   6   7  11       27.79       34.31      9.60 o 
   7   7  11       28.23       28.89     10.10 o 
   0   8  11      344.69      319.64     16.81 o 
   1   8  11       44.37       50.55      5.41 o 
   2   8  11       64.22       58.48      7.20 o 
   3   8  11      315.11      293.96     12.26 o 
   4   8  11       12.82       -0.28      7.51 o 
   5   8  11        6.21        0.58     11.90 o 
   6   8  11       34.87       33.99     10.33 o 
   0   9  11      314.38      238.24     13.66 o 
   1   9  11      229.46      248.82      9.69 o 
   2   9  11      383.03      337.99     15.18 o 
   3   9  11       41.63       44.79      7.99 o 
   4   9  11      189.86      213.77     14.97 o 
   5   9  11       36.62       49.40      9.25 o 
   6   9  11        5.87       -3.85     20.40 o 
   0  10  11       29.67       21.22     14.54 o 
   1  10  11       34.45       28.49      6.91 o 
   2  10  11       23.61       32.44      6.75 o 
   3  10  11       50.86       56.80      8.43 o 
   4  10  11       25.32       37.69      8.70 o 
   5  10  11       38.40       34.93     10.69 o 
   0  11  11       97.31       84.83     17.30 o 
   1  11  11      128.80      115.86     10.29 o 
   2  11  11       60.43       66.41      9.90 o 
   3  11  11       28.02       45.25      8.19 o 
   4  11  11       31.68       42.41     11.69 o 
   0  12  11       27.26       57.40     18.14 o 
   1  12  11       38.69       42.67     10.95 o 
   2  12  11       52.42       60.11     11.21 o 
   3  12  11        1.32        7.40      9.55 o 
   0  13  11       49.77       65.70     20.18 o 
   1  13  11        0.88       14.06     14.32 o 
   0   0  12      551.73      443.57     16.41 o 
   1   0  12      206.50      220.47     14.35 o 
   2   0  12        2.49       12.03      6.09 o 
   3   0  12      661.11      808.13     53.00 o 
   4   0  12     1820.41     1783.38    159.63 o 
   5   0  12     1610.70     1729.55    231.06 o 
   6   0  12       36.70       38.83     13.02 o 
   7   0  12       10.75       18.37     11.04 o 
   8   0  12       24.70       14.39     13.00 o 
   0   1  12       84.71      105.98      7.91 o 
   1   1  12     3147.38     3096.41     20.96 o 
   2   1  12     1195.62     1308.20     44.02 o 
   3   1  12      590.59      619.25     29.29 o 
   4   1  12      486.25      473.06     32.58 o 
   5   1  12      236.14      252.53     19.37 o 
   6   1  12       63.90       71.63      8.19 o 
   7   1  12       25.97       13.37      7.79 o 
   8   1  12       38.77       41.56     11.30 o 
   0   2  12      545.21      537.73     17.72 o 
   1   2  12     2074.61     2102.18     54.50 o 
   2   2  12      603.01      633.24     22.29 o 
   3   2  12      166.43      176.57      8.32 o 
   4   2  12      327.19      313.03     10.47 o 
   5   2  12      435.17      455.28     18.84 o 
   6   2  12      132.76      152.63     12.79 o 
   7   2  12       33.52       16.96      6.75 o 
   8   2  12       78.21       86.47     13.94 o 
   0   3  12       56.12       65.92      6.08 o 
   1   3  12      707.13      649.24     19.58 o 
   2   3  12      920.21      832.53     79.64 o 
   3   3  12      334.25      368.11     10.45 o 
   4   3  12       56.13       48.64      5.35 o 
   5   3  12        1.87        7.71      8.82 o 
   6   3  12       84.95       91.16     10.19 o 
   7   3  12        5.77       -2.22      5.83 o 
   8   3  12       98.72       93.13     13.98 o 
   0   4  12      730.84      577.08     19.45 o 
   1   4  12      165.41      188.38      6.16 o 
   2   4  12      148.07      122.19      5.40 o 
   3   4  12      102.57       84.92      7.50 o 
   4   4  12      382.63      360.53     17.50 o 
   5   4  12       69.86       55.01      9.88 o 
   6   4  12      427.56      397.14     43.39 o 
   7   4  12       60.02       62.46      8.81 o 
   8   4  12        0.46        6.15      7.01 o 
   0   5  12      120.85      102.88      8.27 o 
   1   5  12      989.17      836.18     17.61 o 
   2   5  12      135.38      100.09      5.83 o 
   3   5  12      118.51      102.95      7.62 o 
   4   5  12      247.94      243.22     15.45 o 
   5   5  12       60.81       58.03     10.04 o 
   6   5  12      240.09      215.60     16.30 o 
   7   5  12        8.07       10.00      6.59 o 
   8   5  12       47.86       60.73     19.59 o 
   0   6  12       16.26       25.75      5.78 o 
   1   6  12       68.13       64.20      4.52 o 
   2   6  12      279.66      255.86      8.33 o 
   3   6  12      554.07      595.30     70.08 o 
   4   6  12       86.09       82.77     10.60 o 
   5   6  12       50.48       53.24     10.86 o 
   6   6  12       18.64        6.85      7.83 o 
   7   6  12       13.83       15.39      8.67 o 
   0   7  12       53.68       59.60      7.77 o 
   1   7  12       88.47       93.09     13.27 o 
   2   7  12      309.45      286.69     11.39 o 
   3   7  12       22.90       18.15      6.36 o 
   4   7  12      331.40      296.02     17.38 o 
   5   7  12       32.74       18.99      8.20 o 
   6   7  12       66.52       61.44     11.30 o 
   7   7  12       12.13       -5.32      9.78 o 
   0   8  12      623.27      622.00     40.77 o 
   1   8  12       26.87       32.13      4.92 o 
   2   8  12       11.99        6.55      5.64 o 
   3   8  12      171.61      172.93     11.31 o 
   4   8  12       15.00        0.56     10.93 o 
   5   8  12       12.43        7.45      8.05 o 
   6   8  12       63.96       59.71     13.34 o 
   0   9  12       86.65       68.82      8.01 o 
   1   9  12       26.69       36.46      5.78 o 
   2   9  12       55.38       46.18      8.12 o 
   3   9  12       60.86       72.89      8.90 o 
   4   9  12       59.54       63.20      9.55 o 
   5   9  12       37.78       52.47     12.48 o 
   6   9  12       21.01       20.20     15.21 o 
   0  10  12       64.46       55.98     15.35 o 
   1  10  12      130.35      132.16      9.43 o 
   2  10  12       50.86       46.46      8.24 o 
   3  10  12      128.99      129.53     10.86 o 
   4  10  12       18.54       30.08      7.99 o 
   5  10  12        3.91        3.42      8.34 o 
   0  11  12       39.93       42.08     15.93 o 
   1  11  12       14.77       13.49      7.63 o 
   2  11  12       24.66       23.87      8.55 o 
   3  11  12       33.23       35.15      7.75 o 
   4  11  12       21.12       45.24     13.34 o 
   0  12  12        9.39       11.10     20.51 o 
   1  12  12      104.26      110.16     15.14 o 
   2  12  12        2.43        3.91      8.68 o 
   3  12  12        8.28       12.73     11.55 o 
   0  13  12       22.59       20.01     23.85 o 
   1  13  12        8.40       48.28     24.28 o 
   1   0  13       19.67       10.43      5.80 o 
   2   0  13     2062.17     2403.46     62.98 o 
   3   0  13      442.75      442.91     17.85 o 
   4   0  13      101.71      111.87     14.80 o 
   5   0  13      770.40      694.65    113.68 o 
   6   0  13      142.76      108.28     17.01 o 
   7   0  13        0.25       -6.63     16.10 o 
   8   0  13        0.01        3.73     12.00 o 
   0   1  13     1462.19     1425.93     90.82 o 
   1   1  13       87.23      106.52     10.67 o 
   2   1  13     1301.80     1436.89     22.22 o 
   3   1  13      220.96      237.25      9.70 o 
   4   1  13       12.29       26.21      5.50 o 
   5   1  13     1531.85     1459.60     97.53 o 
   6   1  13      105.17      103.90      9.33 o 
   7   1  13       36.57       36.01      9.04 o 
   8   1  13       19.17       11.10      9.46 o 
   0   2  13       49.26       48.62      5.18 o 
   1   2  13        0.32        9.87      4.68 o 
   2   2  13      427.58      403.21     20.83 o 
   3   2  13      771.98      750.36     26.99 o 
   4   2  13       96.38       95.33      6.87 o 
   5   2  13      526.44      546.16     27.53 o 
   6   2  13      425.54      426.33     38.72 o 
   7   2  13       20.52        9.16      6.41 o 
   8   2  13       81.96       82.86     13.82 o 
   0   3  13       71.77       67.24      7.45 o 
   1   3  13      271.00      233.10      6.88 o 
   2   3  13      160.66      166.09      6.67 o 
   3   3  13      200.63      211.45      8.16 o 
   4   3  13       11.20        8.53      4.54 o 
   5   3  13      444.97      486.17     29.80 o 
   6   3  13      161.42      129.12     11.70 o 
   7   3  13       37.96       36.57      7.91 o 
   8   3  13       13.20        8.80      9.08 o 
   0   4  13      191.49      235.65     11.13 o 
   1   4  13      887.06      872.38     16.69 o 
   2   4  13      196.55      168.31     21.81 o 
   3   4  13        4.33        7.30      3.83 o 
   4   4  13      161.85      185.97     13.98 o 
   5   4  13      457.76      433.40     24.86 o 
   6   4  13       97.38       96.60     12.22 o 
   7   4  13        3.16        8.42      6.47 o 
   8   4  13       22.11       24.46      7.78 o 
   0   5  13        1.39       -0.70      5.21 o 
   1   5  13     1117.35     1126.65     24.84 o 
   2   5  13      350.91      333.75     10.22 o 
   3   5  13       37.05       24.97      6.52 o 
   4   5  13      414.66      390.27     19.36 o 
   5   5  13       60.07       53.12      9.97 o 
   6   5  13      164.30      176.28     15.36 o 
   7   5  13        0.62       11.32      8.92 o 
   0   6  13      296.17      256.19     10.83 o 
   1   6  13       29.13       37.03      4.48 o 
   2   6  13      208.55      197.66      8.56 o 
   3   6  13      172.49      172.92     11.13 o 
   4   6  13        8.46       11.33      7.36 o 
   5   6  13      126.98      112.53     12.77 o 
   6   6  13       10.45       10.77      8.74 o 
   7   6  13       19.70       17.00      9.56 o 
   0   7  13        5.09        8.00      5.68 o 
   1   7  13      108.19       98.04     10.43 o 
   2   7  13        4.56        6.26      6.19 o 
   3   7  13      138.34      131.47      9.11 o 
   4   7  13      148.96      150.12     13.96 o 
   5   7  13       14.56       10.36      8.35 o 
   6   7  13       19.97        7.69     11.56 o 
   7   7  13       20.70       19.84     12.23 o 
   0   8  13       49.45       60.18      7.55 o 
   1   8  13      244.79      197.99     15.73 o 
   2   8  13       76.01       65.67      7.93 o 
   3   8  13       19.95       21.11      6.63 o 
   4   8  13       56.39       42.24     14.67 o 
   5   8  13       62.58       66.04     11.41 o 
   6   8  13       29.50       23.34      9.11 o 
   0   9  13       11.81       23.29      6.87 o 
   1   9  13        2.00        8.56      5.08 o 
   2   9  13       16.23       14.00      6.90 o 
   3   9  13        7.73       11.01      6.46 o 
   4   9  13       64.27       69.61      9.89 o 
   5   9  13       11.38       20.10     13.21 o 
   6   9  13       37.23       51.83     18.69 o 
   0  10  13       66.66       83.35     14.65 o 
   1  10  13        0.90        5.40      6.26 o 
   2  10  13       52.05       68.80      9.15 o 
   3  10  13      115.56      134.93     11.14 o 
   4  10  13       82.64       88.97      9.49 o 
   5  10  13       97.93       93.74     14.24 o 
   0  11  13        4.26       11.31     19.47 o 
   1  11  13        0.89       -3.75      7.12 o 
   2  11  13       34.59       47.45      8.48 o 
   3  11  13       17.40       38.31      8.24 o 
   4  11  13        8.23       11.16      9.06 o 
   0  12  13        6.86      -16.46     16.46 o 
   1  12  13        2.31        2.03     15.02 o 
   2  12  13        9.62       17.04      8.93 o 
   3  12  13        9.93       34.38     13.13 o 
   0   0  14      119.26      131.65     10.96 o 
   1   0  14      153.39      158.78      9.92 o 
   2   0  14      161.86      113.60      9.54 o 
   3   0  14      102.55      124.23     11.49 o 
   4   0  14        8.68        6.50      7.12 o 
   5   0  14       41.25       54.91     10.32 o 
   6   0  14        1.63        4.96     11.69 o 
   7   0  14       51.85       39.12     14.14 o 
   8   0  14       19.73       15.10     37.54 o 
   0   1  14      196.59      191.56     16.13 o 
   1   1  14      400.15      429.53      9.93 o 
   2   1  14      714.29      812.94     15.62 o 
   3   1  14      841.46      887.22     20.55 o 
   4   1  14      974.29      990.31     66.52 o 
   5   1  14      109.39      129.47      8.92 o 
   6   1  14      139.62      121.33     10.88 o 
   7   1  14        7.45        8.27      8.58 o 
   8   1  14      107.86      124.22     16.07 o 
   0   2  14      293.48      337.14     11.50 o 
   1   2  14      122.45      121.65      5.89 o 
   2   2  14     2901.42     3208.58     81.23 o 
   3   2  14     1417.77     1598.76     82.31 o 
   4   2  14       44.97       33.34      5.37 o 
   5   2  14      109.78      126.76     13.20 o 
   6   2  14       10.22        2.40      6.43 o 
   7   2  14       51.77       62.70      8.92 o 
   8   2  14        7.91        8.04     18.95 o 
   0   3  14       16.62       17.68      6.50 o 
   1   3  14        9.89        4.60      3.44 o 
   2   3  14      235.07      275.33      7.17 o 
   3   3  14      125.42      101.12      8.67 o 
   4   3  14       24.93       22.61      5.36 o 
   5   3  14      517.71      482.48     25.50 o 
   6   3  14       42.46       39.17      9.51 o 
   7   3  14       49.67       37.45      9.60 o 
   8   3  14       67.81       74.75     13.50 o 
   0   4  14       29.69       50.54      7.26 o 
   1   4  14      177.94      173.87      8.95 o 
   2   4  14       12.32       12.39      4.26 o 
   3   4  14      106.05       94.63      6.39 o 
   4   4  14      171.23      167.72     18.59 o 
   5   4  14      209.13      228.47     16.10 o 
   6   4  14      114.54      111.11     12.73 o 
   7   4  14        2.74        4.18      6.55 o 
   8   4  14        7.08        7.93      8.30 o 
   0   5  14      374.70      383.25     14.98 o 
   1   5  14      142.07      162.20      6.21 o 
   2   5  14       95.49       87.49      6.43 o 
   3   5  14      104.60      103.71      9.16 o 
   4   5  14      110.50      112.13     12.16 o 
   5   5  14       56.38       56.11     10.49 o 
   6   5  14       25.77       25.30      9.30 o 
   7   5  14       12.30       10.09      6.82 o 
   0   6  14      212.48      198.24      9.96 o 
   1   6  14      345.47      346.23      9.39 o 
   2   6  14      366.86      315.45     14.62 o 
   3   6  14       88.03       72.03      8.41 o 
   4   6  14      238.06      187.13     14.76 o 
   5   6  14       10.22       -1.13      7.51 o 
   6   6  14      228.00      235.14     18.21 o 
   7   6  14       32.47       43.68     10.63 o 
   0   7  14       64.77       60.99      7.17 o 
   1   7  14      203.91      210.55      9.05 o 
   2   7  14       49.01       38.27      7.19 o 
   3   7  14       21.18       31.01      6.14 o 
   4   7  14       10.32       14.57      7.47 o 
   5   7  14       65.12       66.73     11.71 o 
   6   7  14       37.69       39.10     10.58 o 
   7   7  14        2.60        7.66      9.20 o 
   0   8  14      164.47      136.01      9.50 o 
   1   8  14       27.98       25.86      6.13 o 
   2   8  14       54.85       43.34      7.76 o 
   3   8  14       69.09       76.90      8.84 o 
   4   8  14       33.42       20.22     10.26 o 
   5   8  14       74.16       91.60     12.52 o 
   6   8  14       14.73       22.14     12.88 o 
   0   9  14      144.43      149.60     10.35 o 
   1   9  14      134.45      122.04      8.28 o 
   2   9  14       17.76       20.04      7.00 o 
   3   9  14        7.23       13.53      6.52 o 
   4   9  14       42.21       42.32      8.90 o 
   5   9  14        0.01        7.82      8.34 o 
   0  10  14       56.35       70.11     14.39 o 
   1  10  14      144.39      151.57     12.14 o 
   2  10  14       21.23       26.86      7.58 o 
   3  10  14       20.08       26.25      7.29 o 
   4  10  14       80.82       76.56      8.98 o 
   5  10  14       75.34       81.45     11.81 o 
   0  11  14        8.42        6.59     18.40 o 
   1  11  14       72.86       80.10     11.14 o 
   2  11  14       20.48       26.67      7.62 o 
   3  11  14       17.59       23.82      7.46 o 
   4  11  14       22.90       23.59      9.64 o 
   0  12  14       22.78        9.25     20.11 o 
   1  12  14       14.01        2.34     13.01 o 
   2  12  14       13.14       18.31     11.40 o 
   3  12  14       11.39       38.26     17.26 o 
   1   0  15       28.39       48.13      7.40 o 
   2   0  15        1.03        9.43      6.06 o 
   3   0  15       10.18       22.88      7.62 o 
   4   0  15       12.63        8.63      8.24 o 
   5   0  15       27.71       30.21      9.36 o 
   6   0  15      322.24      298.28     35.59 o 
   7   0  15      127.25      117.98     19.66 o 
   8   0  15       28.23       51.46     22.05 o 
   0   1  15     4889.31     4611.05     69.05 o 
   1   1  15      583.90      729.21     19.83 o 
   2   1  15      622.07      707.86     20.60 o 
   3   1  15      114.06      153.67      8.60 o 
   4   1  15       27.63       24.75      6.17 o 
   5   1  15      686.15      680.82     50.39 o 
   6   1  15       25.77       16.88      7.05 o 
   7   1  15       76.18       55.93     12.08 o 
   8   1  15       67.04       59.58     13.75 o 
   0   2  15     1768.74     1857.93     40.76 o 
   1   2  15      462.88      414.72     23.29 o 
   2   2  15      178.74      187.26      8.16 o 
   3   2  15       31.53       34.66      5.33 o 
   4   2  15        6.78        6.40      5.38 o 
   5   2  15      264.12      252.10     19.90 o 
   6   2  15      348.47      288.08     35.22 o 
   7   2  15        8.57        6.68      6.75 o 
   8   2  15       39.36       18.69     10.87 o 
   0   3  15      467.91      447.94     12.80 o 
   1   3  15        1.54        7.15      4.10 o 
   2   3  15      157.06      166.43      7.11 o 
   3   3  15       82.91       83.45      7.55 o 
   4   3  15      149.96      139.02      8.72 o 
   5   3  15       55.00       57.36     10.48 o 
   6   3  15       72.12       63.61     10.82 o 
   7   3  15        0.84       -1.56      5.96 o 
   8   3  15       37.83       34.06     11.71 o 
   0   4  15      565.83      474.21     14.00 o 
   1   4  15      313.42      311.05      8.49 o 
   2   4  15      533.69      546.76     19.42 o 
   3   4  15        9.89       14.20      4.40 o 
   4   4  15      138.18      149.73     13.44 o 
   5   4  15       15.28       21.82      8.69 o 
   6   4  15      201.62      204.81     16.29 o 
   7   4  15       12.90       15.56      6.99 o 
   0   5  15      673.86      521.59     22.08 o 
   1   5  15      392.93      348.97     10.31 o 
   2   5  15      597.88      528.54     16.05 o 
   3   5  15      500.08      502.45     19.53 o 
   4   5  15        3.26        8.51      8.13 o 
   5   5  15       26.20       23.18      8.80 o 
   6   5  15      109.47      118.77     13.36 o 
   7   5  15        9.76       -1.33      6.52 o 
   0   6  15       64.87       68.35      7.30 o 
   1   6  15      282.56      284.13      8.97 o 
   2   6  15       42.03       40.55      5.09 o 
   3   6  15       70.58       81.86      9.84 o 
   4   6  15       40.77       39.15      9.39 o 
   5   6  15       13.30        4.75      9.41 o 
   6   6  15      260.59      240.30     18.14 o 
   7   6  15        3.70       -5.62      8.29 o 
   0   7  15      618.18      530.09     25.12 o 
   1   7  15       58.20       61.37      5.80 o 
   2   7  15       20.34       24.20      6.93 o 
   3   7  15      144.44      128.61      9.99 o 
   4   7  15       23.72       16.55      8.28 o 
   5   7  15       14.08       12.21      8.87 o 
   6   7  15        6.72       -5.29      7.80 o 
   7   7  15       18.55       30.41     12.76 o 
   0   8  15        1.07       10.25      5.11 o 
   1   8  15       46.44       38.17      5.34 o 
   2   8  15       32.02       22.33      6.95 o 
   3   8  15       93.96       89.58      9.12 o 
   4   8  15       10.69       10.38      6.85 o 
   5   8  15       57.07       39.70     12.75 o 
   6   8  15        1.37        0.24      8.68 o 
   0   9  15      591.41      507.59     21.54 o 
   1   9  15       52.30       44.05      6.81 o 
   2   9  15       92.01       87.85      9.15 o 
   3   9  15       23.03       29.40      7.25 o 
   4   9  15       15.05       13.73      7.39 o 
   5   9  15        8.57       11.82     10.10 o 
   0  10  15        1.17        4.36      8.97 o 
   1  10  15       50.25       40.95      8.82 o 
   2  10  15        9.81       12.97      7.04 o 
   3  10  15       19.59       29.01      7.52 o 
   4  10  15        3.43        9.20      7.70 o 
   5  10  15       34.18       28.85     12.88 o 
   0  11  15       25.11        1.33     18.69 o 
   1  11  15      154.98      167.86     14.58 o 
   2  11  15       42.67       36.88      8.03 o 
   3  11  15       28.90       42.77      8.04 o 
   4  11  15       16.25       42.89     18.16 o 
   0  12  15        0.10      -17.31     19.25 o 
   1  12  15       16.47        0.62     13.05 o 
   2  12  15        4.55       11.23      8.50 o 
   0   0  16      589.63      628.15     22.57 o 
   1   0  16     1777.33     1871.37     29.86 o 
   2   0  16      654.04      700.49     20.24 o 
   3   0  16      147.47      190.77     13.70 o 
   4   0  16      382.39      381.69     38.70 o 
   5   0  16        2.97       10.31      9.52 o 
   6   0  16        6.11       14.90     11.89 o 
   7   0  16        5.60      -11.29     27.03 o 
   8   0  16       28.69       20.58     17.78 o 
   0   1  16      209.19      294.02     43.60 o 
   1   1  16     2137.70     2195.25     19.61 o 
   2   1  16      587.03      621.85     13.80 o 
   3   1  16      162.67      171.06      9.18 o 
   4   1  16      307.04      341.72     13.94 o 
   5   1  16      371.17      383.87     21.94 o 
   6   1  16        8.29       13.05      7.08 o 
   7   1  16       80.82       69.56     12.73 o 
   8   1  16       31.99       35.71     27.39 o 
   0   2  16      630.71      715.65     20.97 o 
   1   2  16        9.11       21.23      5.02 o 
   2   2  16      298.23      354.62     14.10 o 
   3   2  16      475.09      563.53     21.71 o 
   4   2  16      184.30      188.69     10.37 o 
   5   2  16      213.13      213.36     15.25 o 
   6   2  16       73.43       90.47     11.92 o 
   7   2  16      123.10      114.39     11.29 o 
   8   2  16       72.96       40.31     12.84 o 
   0   3  16       27.23       23.75      5.51 o 
   1   3  16      493.11      540.52     18.22 o 
   2   3  16      523.43      556.42     25.79 o 
   3   3  16      173.03      173.38     11.82 o 
   4   3  16      302.30      314.53     12.06 o 
   5   3  16       22.06       35.00      9.71 o 
   6   3  16        8.02       14.23      8.51 o 
   7   3  16       19.65       18.67      7.56 o 
   8   3  16       41.68       60.82     19.06 o 
   0   4  16        8.82        2.01      5.84 o 
   1   4  16      453.19      368.75      9.41 o 
   2   4  16      116.51      126.71      7.67 o 
   3   4  16      465.23      439.40     22.83 o 
   4   4  16      456.33      501.87     21.81 o 
   5   4  16       27.09       28.34      9.00 o 
   6   4  16        0.73       -2.49      7.48 o 
   7   4  16       49.38       64.52      9.57 o 
   0   5  16      528.75      483.99     18.26 o 
   1   5  16      378.65      333.54     10.52 o 
   2   5  16      199.82      175.52      9.76 o 
   3   5  16       41.79       44.62      7.82 o 
   4   5  16      363.62      353.42     18.87 o 
   5   5  16      119.84      114.03     13.09 o 
   6   5  16       33.65       41.42      9.94 o 
   7   5  16        0.04        6.01      7.21 o 
   0   6  16      135.78      138.17      9.97 o 
   1   6  16       37.08       44.39      5.15 o 
   2   6  16      119.09       98.06      7.28 o 
   3   6  16      202.53      209.98     12.03 o 
   4   6  16       48.82       44.43      9.49 o 
   5   6  16       18.10        9.33      8.59 o 
   6   6  16       26.15       32.72     14.04 o 
   7   6  16        6.42       14.23      7.73 o 
   0   7  16      669.56      586.08     27.64 o 
   1   7  16      199.89      194.52      9.36 o 
   2   7  16       37.30       28.76      7.04 o 
   3   7  16        2.95       15.58      6.63 o 
   4   7  16      285.25      242.15     16.18 o 
   5   7  16        5.46        3.66      7.91 o 
   6   7  16        2.81        7.42     12.79 o 
   0   8  16        4.52       16.98      6.61 o 
   1   8  16       57.11       60.10      6.00 o 
   2   8  16       10.99       15.18      6.57 o 
   3   8  16      141.13      137.62     10.68 o 
   4   8  16       38.56       49.67     12.05 o 
   5   8  16       11.50       13.05     10.39 o 
   6   8  16        1.73        3.38     13.93 o 
   0   9  16        0.19       13.81      7.04 o 
   1   9  16       19.93       16.31      6.18 o 
   2   9  16       48.87       22.29      7.28 o 
   3   9  16       83.09       89.85      9.22 o 
   4   9  16       33.18       34.84     12.55 o 
   5   9  16       47.55       64.54      9.87 o 
   0  10  16        7.46       19.32     19.99 o 
   1  10  16       74.12       84.82      9.31 o 
   2  10  16       70.76       58.93      8.65 o 
   3  10  16       10.17       23.87      7.15 o 
   4  10  16       24.96       34.53      8.42 o 
   0  11  16       34.61       46.62     21.53 o 
   1  11  16       15.38       16.48      9.22 o 
   2  11  16        6.02       12.69      6.95 o 
   3  11  16       34.38       46.74      8.20 o 
   0  12  16        4.18      -16.88     16.88 o 
   1  12  16       25.74       17.56     16.86 o 
   2  12  16        3.33       11.97      9.23 o 
   1   0  17     1024.45     1059.00     62.91 o 
   2   0  17       24.36       36.12      7.94 o 
   3   0  17      436.28      385.89     17.82 o 
   4   0  17       18.84       21.20      8.75 o 
   5   0  17        2.70        0.98      9.79 o 
   6   0  17      327.61      300.98     57.46 o 
   7   0  17        2.42       -1.41     20.84 o 
   8   0  17        3.78       14.37     18.07 o 
   0   1  17       34.37       44.53      5.17 o 
   1   1  17     1002.70     1091.92     14.35 o 
   2   1  17      149.01      150.97      8.26 o 
   3   1  17      119.68      160.69      9.09 o 
   4   1  17       73.15       78.89      7.98 o 
   5   1  17       76.12       81.37      8.89 o 
   6   1  17      181.72      164.18     16.00 o 
   7   1  17       40.47       24.61     16.59 o 
   8   1  17        5.94       -5.00     16.22 o 
   0   2  17       80.43      104.24      7.14 o 
   1   2  17        5.26       31.64      5.06 o 
   2   2  17     1540.64     1484.73     37.23 o 
   3   2  17      203.03      219.41     10.27 o 
   4   2  17      192.73      183.96     10.36 o 
   5   2  17      415.03      392.02     22.79 o 
   6   2  17      130.68      103.53     12.47 o 
   7   2  17        6.92       16.99     12.24 o 
   8   2  17       14.85       21.10     19.37 o 
   0   3  17        3.80        2.98      5.37 o 
   1   3  17       13.58       31.63      4.81 o 
   2   3  17      199.43      208.53      8.16 o 
   3   3  17      642.37      555.11     17.93 o 
   4   3  17      123.60      126.10      9.18 o 
   5   3  17      478.61      457.01     21.75 o 
   6   3  17       56.85       62.56     10.74 o 
   7   3  17       32.73       30.68      8.26 o 
   0   4  17       87.36       94.40      8.20 o 
   1   4  17      318.00      309.70      8.92 o 
   2   4  17      124.21      125.04      7.96 o 
   3   4  17      288.69      265.06     14.86 o 
   4   4  17       73.93       85.41     11.40 o 
   5   4  17      151.23      152.99     14.43 o 
   6   4  17      116.22      130.90     13.78 o 
   7   4  17       20.08       23.13      9.02 o 
   0   5  17       20.32       65.56     21.15 o 
   1   5  17      116.88      110.41      6.55 o 
   2   5  17      151.78      163.53      8.56 o 
   3   5  17     1376.14     1353.39     30.38 o 
   4   5  17       28.65       33.11      9.17 o 
   5   5  17       29.62       34.97     10.18 o 
   6   5  17       12.25       18.60      9.14 o 
   7   5  17        1.06        2.86      9.65 o 
   0   6  17       32.25       33.13      6.91 o 
   1   6  17        2.53       16.47      6.70 o 
   2   6  17      179.88      109.52     24.44 o 
   3   6  17      115.54      121.03     10.05 o 
   4   6  17      179.50      176.14     14.44 o 
   5   6  17       13.67       15.53      9.14 o 
   6   6  17       29.26       25.94      9.72 o 
   7   6  17       15.71       18.07     11.58 o 
   0   7  17      153.09      139.96     10.39 o 
   1   7  17       72.91       70.22      5.92 o 
   2   7  17      107.17      107.29      9.17 o 
   3   7  17      213.81      213.32     12.28 o 
   4   7  17       51.60       50.73      9.64 o 
   5   7  17       15.91       12.34      7.98 o 
   6   7  17       14.14       13.16     11.41 o 
   0   8  17      115.32      125.63     10.18 o 
   1   8  17       80.36       87.00      6.69 o 
   2   8  17        5.45        2.09      6.19 o 
   3   8  17        9.28       10.68      6.28 o 
   4   8  17       22.84       24.40      7.78 o 
   5   8  17        1.95       -1.04      9.97 o 
   6   8  17        1.29       -8.83     17.69 o 
   0   9  17        3.96        5.37      6.78 o 
   1   9  17       35.07       32.39      6.64 o 
   2   9  17       69.99       82.47      9.13 o 
   3   9  17       37.32       55.28      8.20 o 
   4   9  17        7.54       12.06      6.94 o 
   5   9  17       37.05       53.88     10.26 o 
   0  10  17        8.62        8.70      9.95 o 
   1  10  17        6.28       14.33      5.79 o 
   2  10  17       15.68       18.39      7.46 o 
   3  10  17       13.19       14.79      6.72 o 
   4  10  17       15.83       19.92      7.99 o 
   0  11  17        3.67       12.90     20.44 o 
   1  11  17       37.76       53.65      8.74 o 
   2  11  17       30.91       25.02      9.16 o 
   3  11  17        9.71       16.54      7.48 o 
   0  12  17        0.80      -16.60     16.60 o 
   1  12  17       21.30       14.04     14.30 o 
   2  12  17        6.86       15.12     12.50 o 
   0   0  18       89.19       72.47     10.72 o 
   1   0  18      343.45      357.44     15.19 o 
   2   0  18     1093.34     1151.91     27.47 o 
   3   0  18       36.32       33.75      8.81 o 
   4   0  18      116.35      133.21     14.37 o 
   5   0  18       10.90       17.95     12.88 o 
   6   0  18       17.77       16.42     14.89 o 
   7   0  18       24.42       16.19     26.84 o 
   0   1  18      138.77      109.06      9.49 o 
   1   1  18      559.15      567.62     13.26 o 
   2   1  18      277.96      304.18     19.89 o 
   3   1  18      278.28      291.03     17.09 o 
   4   1  18      523.31      497.82     20.52 o 
   5   1  18       30.68       39.29      7.53 o 
   6   1  18       12.19       11.76      8.28 o 
   7   1  18       62.39       52.48     12.59 o 
   8   1  18       68.56      -24.00     37.04 o 
   0   2  18        5.61       11.81      5.36 o 
   1   2  18      166.24      176.89      8.32 o 
   2   2  18      137.20      180.86      8.83 o 
   3   2  18      150.56      155.56      8.96 o 
   4   2  18       57.55       53.49      7.12 o 
   5   2  18       73.94       93.91     12.17 o 
   6   2  18        6.46        7.30      8.45 o 
   7   2  18       27.12       22.14      8.38 o 
   0   3  18      252.84      235.20     11.77 o 
   1   3  18        3.74       18.83      4.58 o 
   2   3  18       73.17       87.48      9.81 o 
   3   3  18      289.42      292.79     13.59 o 
   4   3  18      500.82      467.82     15.22 o 
   5   3  18       70.89       76.10     11.57 o 
   6   3  18        2.75        1.38      8.26 o 
   7   3  18       27.78       21.25      7.89 o 
   0   4  18      365.20      334.60     13.08 o 
   1   4  18        7.27       19.27      4.34 o 
   2   4  18      819.83      778.10     16.65 o 
   3   4  18       25.75       23.64      5.41 o 
   4   4  18      140.44      126.76     12.95 o 
   5   4  18       46.68       55.85     10.93 o 
   6   4  18        3.70        2.40      8.02 o 
   7   4  18        8.89        7.78      7.23 o 
   0   5  18      116.14      154.07     20.44 o 
   1   5  18      266.37      274.36      9.13 o 
   2   5  18      109.60      114.44      7.63 o 
   3   5  18      311.09      314.78     16.81 o 
   4   5  18       62.71       54.94     10.20 o 
   5   5  18      148.64      138.24     13.94 o 
   6   5  18       65.21       71.01     11.66 o 
   7   5  18        1.78        1.82     10.62 o 
   0   6  18      542.01      514.36     22.53 o 
   1   6  18      168.49      167.37     14.01 o 
   2   6  18      214.32      183.15      9.77 o 
   3   6  18      155.40      140.68     10.33 o 
   4   6  18       68.30       82.48     11.31 o 
   5   6  18       54.75       45.48     10.07 o 
   6   6  18       12.55        7.69      8.58 o 
   0   7  18      287.42      284.96     13.85 o 
   1   7  18       40.82       42.37      5.27 o 
   2   7  18       67.28       84.52      8.95 o 
   3   7  18      125.32      118.56      9.82 o 
   4   7  18       10.86        4.19      9.64 o 
   5   7  18       67.01       53.74     10.32 o 
   6   7  18       17.40       11.19     12.49 o 
   0   8  18        0.01       14.94      6.56 o 
   1   8  18       39.18       33.78      5.27 o 
   2   8  18       20.21       20.05      7.00 o 
   3   8  18       26.01       35.38      7.49 o 
   4   8  18       14.38        5.02     10.15 o 
   5   8  18       66.12       61.45     14.31 o 
   0   9  18       43.59       32.75      8.12 o 
   1   9  18       15.33       21.70      6.21 o 
   2   9  18       83.94       70.93      9.09 o 
   3   9  18      147.15      175.96     12.11 o 
   4   9  18       11.53       23.55     10.54 o 
   5   9  18       12.54       34.25      9.44 o 
   0  10  18      130.59      145.11     16.74 o 
   1  10  18       62.43       44.88      6.70 o 
   2  10  18       10.28       17.25      7.13 o 
   3  10  18       17.27       35.26      7.44 o 
   4  10  18        2.88       11.35      7.83 o 
   0  11  18        0.94        9.20     20.25 o 
   1  11  18        5.11       18.09      8.14 o 
   2  11  18       17.22       22.68      8.91 o 
   3  11  18       25.58       42.07      8.24 o 
   0  12  18       15.74      -19.73     19.73 o 
   1  12  18        2.00      -12.57     12.57 o 
   1   0  19       15.20       30.09      7.98 o 
   2   0  19        0.48       47.33     11.81 o 
   3   0  19        1.48       12.29      7.81 o 
   4   0  19        6.76       26.67      9.28 o 
   5   0  19       16.40       14.26      9.82 o 
   6   0  19       17.67        3.39     12.53 o 
   7   0  19       17.67       -1.28     14.84 o 
   0   1  19       43.21       41.61      8.25 o 
   1   1  19      143.21      151.20      9.40 o 
   2   1  19      905.97      926.17     47.90 o 
   3   1  19      162.08      146.96      9.22 o 
   4   1  19      548.65      498.21     18.30 o 
   5   1  19      148.62      138.93     10.16 o 
   6   1  19        0.81       -7.20      7.20 o 
   7   1  19       14.12        9.34     15.43 o 
   0   2  19       19.01       19.88      5.50 o 
   1   2  19      482.85      464.71     42.92 o 
   2   2  19      442.18      437.87     21.64 o 
   3   2  19       43.19       58.45      6.85 o 
   4   2  19        6.24       17.50      6.08 o 
   5   2  19       17.02       35.58     14.48 o 
   6   2  19        6.89        9.31      8.31 o 
   7   2  19       34.65       21.09     17.63 o 
   0   3  19      391.59      361.98     12.89 o 
   1   3  19      235.63      249.38     11.28 o 
   2   3  19      156.59      167.10     10.21 o 
   3   3  19      248.25      205.43     27.40 o 
   4   3  19      244.57      250.08     12.99 o 
   5   3  19      283.57      256.63     17.43 o 
   6   3  19        4.98       12.04      8.65 o 
   7   3  19       10.99        3.22     10.75 o 
   0   4  19     1692.52     1510.78     34.24 o 
   1   4  19       91.87       97.73      6.03 o 
   2   4  19      260.34      208.75     10.92 o 
   3   4  19      188.70      169.72     14.57 o 
   4   4  19       88.87       84.96     11.35 o 
   5   4  19       76.14       70.20     11.96 o 
   6   4  19      193.28      213.92     17.29 o 
   7   4  19        7.32        3.19      8.34 o 
   0   5  19       19.07       27.10     12.81 o 
   1   5  19      645.00      577.68     12.68 o 
   2   5  19       45.74       50.47      7.82 o 
   3   5  19       66.87       64.27      9.67 o 
   4   5  19       16.84       14.19      8.63 o 
   5   5  19       18.34       20.08      9.20 o 
   6   5  19       48.15       70.98     11.97 o 
   7   5  19        2.32        6.65      8.59 o 
   0   6  19       19.17       16.87      6.48 o 
   1   6  19      117.43      132.15     14.18 o 
   2   6  19      202.12      222.16     13.26 o 
   3   6  19      287.48      282.03     20.00 o 
   4   6  19       22.77       19.83      8.38 o 
   5   6  19       35.08       47.01      9.92 o 
   6   6  19      117.37      105.72     15.42 o 
   0   7  19      423.01      391.34     20.52 o 
   1   7  19       82.01       66.22      5.92 o 
   2   7  19       96.36       90.47      9.16 o 
   3   7  19      126.36      132.38     12.20 o 
   4   7  19       48.64       41.83     12.06 o 
   5   7  19       30.05       37.79     10.24 o 
   6   7  19       31.42       29.80     10.30 o 
   0   8  19       17.52       18.49      6.85 o 
   1   8  19       25.71       28.87      5.25 o 
   2   8  19       63.47       61.00      8.31 o 
   3   8  19       77.59       76.67      8.78 o 
   4   8  19       42.13       42.07      8.39 o 
   5   8  19       87.56       84.24     15.27 o 
   0   9  19       29.66       30.74      7.88 o 
   1   9  19        9.33       12.91      6.03 o 
   2   9  19       17.77       26.45      7.46 o 
   3   9  19       80.92       91.23      9.43 o 
   4   9  19       22.88       28.18      7.74 o 
   5   9  19       13.93       36.76     14.75 o 
   0  10  19       44.86       59.86     24.54 o 
   1  10  19       17.61       18.77      6.07 o 
   2  10  19       36.68       50.82      8.64 o 
   3  10  19       46.24       56.79      8.39 o 
   4  10  19       18.16       22.49      8.60 o 
   0  11  19        0.40      -17.93     18.31 o 
   1  11  19       45.86       61.58     11.89 o 
   2  11  19       25.07       26.14      7.81 o 
   3  11  19       16.23       33.71      8.12 o 
   0   0  20      893.84      790.39     26.18 o 
   1   0  20      205.58      234.80     22.57 o 
   2   0  20       87.55       70.79      9.38 o 
   3   0  20        0.16        1.98      7.51 o 
   4   0  20       32.42       53.02     10.95 o 
   5   0  20       57.06       71.11     12.39 o 
   6   0  20        0.92      -13.13     22.79 o 
   7   0  20        2.22       -4.51     15.18 o 
   0   1  20      325.62      315.15     15.84 o 
   1   1  20      283.61      268.77     10.25 o 
   2   1  20       76.23       87.48      7.45 o 
   3   1  20      137.71      137.89      9.08 o 
   4   1  20      178.18      165.26     10.47 o 
   5   1  20       60.58       48.89      7.62 o 
   6   1  20       78.38       86.91     12.65 o 
   7   1  20        0.78       -6.42     10.91 o 
   0   2  20       57.39       47.86      8.07 o 
   1   2  20       78.72       77.21      8.36 o 
   2   2  20       43.66       43.69      5.76 o 
   3   2  20      155.16      151.17      9.38 o 
   4   2  20       37.36       38.43      7.62 o 
   5   2  20        2.55       -4.27      7.26 o 
   6   2  20        1.34       -1.72      8.22 o 
   7   2  20       22.08        6.94     10.30 o 
   0   3  20       50.87       58.31      7.59 o 
   1   3  20      238.78      234.34      9.59 o 
   2   3  20      754.00      725.29     26.45 o 
   3   3  20      170.01      158.49     12.03 o 
   4   3  20       15.33       25.19      7.04 o 
   5   3  20       95.53       85.73     12.10 o 
   6   3  20      172.37      151.81     14.77 o 
   7   3  20        8.03        0.38      6.65 o 
   0   4  20     1212.18     1109.62     26.44 o 
   1   4  20      172.90      170.80      8.22 o 
   2   4  20      146.08      155.44     10.15 o 
   3   4  20      167.15      135.89      9.28 o 
   4   4  20       33.29       23.03      8.94 o 
   5   4  20       27.95       39.02     10.54 o 
   6   4  20       34.03       49.66     10.76 o 
   7   4  20        7.55        7.02      9.32 o 
   0   5  20      180.95      171.88     10.89 o 
   1   5  20     1223.79     1081.89     16.94 o 
   2   5  20       70.10       76.25      7.22 o 
   3   5  20       58.94       47.34      9.24 o 
   4   5  20      306.49      263.90     22.39 o 
   5   5  20      120.49      122.70     13.69 o 
   6   5  20        3.38       -1.39      7.95 o 
   7   5  20        2.07        8.98      9.76 o 
   0   6  20       79.72       83.40      9.07 o 
   1   6  20       54.81       46.73      5.62 o 
   2   6  20      158.32      166.73     10.11 o 
   3   6  20       31.11       38.54     11.24 o 
   4   6  20       64.21       57.21     10.22 o 
   5   6  20       40.19       41.96      9.80 o 
   6   6  20       24.10       41.43     10.64 o 
   0   7  20      131.10      117.77     10.18 o 
   1   7  20      103.51       91.13      6.72 o 
   2   7  20        3.47       18.04      6.79 o 
   3   7  20       46.89       46.68      9.01 o 
   4   7  20       61.01       58.84     12.66 o 
   5   7  20       73.15       48.07     13.80 o 
   6   7  20       13.32       21.31      9.48 o 
   0   8  20      128.33      101.90     10.11 o 
   1   8  20        9.38        5.83      4.75 o 
   2   8  20       32.74       39.80      7.82 o 
   3   8  20       50.08       60.15      9.45 o 
   4   8  20       27.14       45.50     13.94 o 
   5   8  20       44.66       33.09     12.64 o 
   0   9  20      411.46      371.93     24.22 o 
   1   9  20        6.18        9.37      5.51 o 
   2   9  20       87.96       95.41     10.24 o 
   3   9  20       17.86       15.50      7.38 o 
   4   9  20       32.01       39.24      8.72 o 
   0  10  20      128.47      141.65     16.76 o 
   1  10  20       26.47       30.56      6.15 o 
   2  10  20        2.20        6.98      7.59 o 
   3  10  20       31.43       20.83      8.13 o 
   4  10  20        2.35       23.87     10.28 o 
   0  11  20       48.25       41.50     23.57 o 
   1  11  20        9.37       26.32     18.97 o 
   2  11  20        8.82       10.86      7.80 o 
   1   0  21     1964.26     1965.00    119.39 o 
   2   0  21      103.21      101.90     10.74 o 
   3   0  21       80.61       94.36     13.99 o 
   4   0  21       19.13       25.15      9.37 o 
   5   0  21       19.12       15.84      9.64 o 
   6   0  21       45.06       25.66     27.17 o 
   7   0  21        5.25       -1.42     15.93 o 
   0   1  21      723.71      665.74     22.23 o 
   1   1  21       82.48       96.07      9.03 o 
   2   1  21      203.77      212.30     10.37 o 
   3   1  21      289.98      286.67     12.16 o 
   4   1  21      107.63      130.15     10.01 o 
   5   1  21       55.52       56.29      8.30 o 
   6   1  21       26.43       23.12      9.38 o 
   7   1  21       31.71       32.50     12.09 o 
   0   2  21       53.87       56.03      9.03 o 
   1   2  21       59.26       60.26      6.42 o 
   2   2  21       67.97       69.70     11.38 o 
   3   2  21      217.07      192.25     10.54 o 
   4   2  21      303.42      294.79     17.41 o 
   5   2  21       16.62       10.26     10.76 o 
   6   2  21       56.65       72.99     11.87 o 
   7   2  21        8.75        3.67     23.88 o 
   0   3  21      476.46      438.79     18.76 o 
   1   3  21      205.56      222.26      9.83 o 
   2   3  21        0.47        5.24      5.73 o 
   3   3  21       95.83       92.26      8.60 o 
   4   3  21       33.60       41.64      7.65 o 
   5   3  21       25.25       11.32      8.85 o 
   6   3  21        5.23       12.48      8.39 o 
   7   3  21       21.29       15.21      8.43 o 
   0   4  21      683.82      685.43     23.63 o 
   1   4  21      347.99      334.64     10.68 o 
   2   4  21      617.63      593.19     17.83 o 
   3   4  21       92.22       98.04      8.98 o 
   4   4  21       81.45       79.19     11.80 o 
   5   4  21       43.69       62.66     10.75 o 
   6   4  21        7.44        8.30      8.58 o 
   7   4  21       40.23       32.52     10.65 o 
   0   5  21        9.89       17.45      6.80 o 
   1   5  21     1286.18     1180.60     24.63 o 
   2   5  21      279.43      311.94     16.23 o 
   3   5  21       52.53       45.91      8.81 o 
   4   5  21       50.45       67.56     11.09 o 
   5   5  21        8.39        9.53      8.96 o 
   6   5  21       12.56       12.14      9.20 o 
   0   6  21       35.24       44.41      7.89 o 
   1   6  21      202.96      180.59      9.15 o 
   2   6  21       71.19       73.82      7.41 o 
   3   6  21      178.18      165.86     15.77 o 
   4   6  21        4.17        5.77      7.61 o 
   5   6  21       18.26       16.43      8.02 o 
   6   6  21        2.56        9.22     10.35 o 
   0   7  21      498.75      446.48     27.90 o 
   1   7  21        4.00        1.69      5.04 o 
   2   7  21      133.02      117.30     11.21 o 
   3   7  21       12.38       16.10      7.46 o 
   4   7  21       49.17       37.45     11.33 o 
   5   7  21      101.96       94.66     15.46 o 
   6   7  21       18.26       31.06     16.55 o 
   0   8  21       31.00       38.33      8.14 o 
   1   8  21      126.32      121.88      8.53 o 
   2   8  21        8.95       11.55      7.53 o 
   3   8  21       26.43       26.65      8.01 o 
   4   8  21       16.10       17.12      7.75 o 
   5   8  21        3.99       11.16     11.38 o 
   0   9  21       44.13       42.87      8.21 o 
   1   9  21       33.21       31.10      6.29 o 
   2   9  21       43.94       46.76      9.36 o 
   3   9  21       65.49       67.92     10.02 o 
   4   9  21        7.38       26.93      8.21 o 
   0  10  21      123.31      129.60     17.55 o 
   1  10  21       94.03       83.90      9.33 o 
   2  10  21       55.68       56.14     12.83 o 
   3  10  21       14.77       21.02      8.58 o 
   0  11  21       14.43       38.38     31.92 o 
   1  11  21        1.65      -13.00     13.63 o 
   2  11  21       19.56       39.39      8.40 o 
   0   0  22      563.75      504.13     33.15 o 
   1   0  22       77.96      117.50     14.01 o 
   2   0  22       45.81       49.36      8.76 o 
   3   0  22      128.65      135.46     13.56 o 
   4   0  22        5.93        6.90      8.57 o 
   5   0  22       17.08       20.62     10.31 o 
   6   0  22        9.99        0.90     24.99 o 
   7   0  22        0.00        4.88     16.84 o 
   0   1  22       83.00      112.05     10.99 o 
   1   1  22        9.87       11.60      5.21 o 
   2   1  22       72.68       71.64      7.52 o 
   3   1  22       36.99       45.50      7.13 o 
   4   1  22      300.46      307.87     13.61 o 
   5   1  22       11.11       14.29      7.45 o 
   6   1  22        5.10        0.13      8.03 o 
   7   1  22       30.84       15.46     11.74 o 
   0   2  22      297.94      288.14     16.19 o 
   1   2  22      455.32      406.05     13.11 o 
   2   2  22       29.76       26.38      5.21 o 
   3   2  22      126.12      110.15      8.52 o 
   4   2  22       18.51       27.45      7.46 o 
   5   2  22       19.99       14.51     10.83 o 
   6   2  22       37.20       40.97     10.48 o 
   7   2  22        4.95       -8.60     11.26 o 
   0   3  22        0.52       21.17      8.15 o 
   1   3  22      479.67      462.30     15.89 o 
   2   3  22      101.12      102.38      8.91 o 
   3   3  22       71.68       56.18      7.57 o 
   4   3  22       47.72       45.03      7.80 o 
   5   3  22       70.46       79.11     11.86 o 
   6   3  22        0.47       -7.57      8.08 o 
   7   3  22        1.54        4.19      8.92 o 
   0   4  22     1244.99     1110.71     30.74 o 
   1   4  22      213.27      189.00      9.74 o 
   2   4  22       95.56       94.43      8.90 o 
   3   4  22        5.98        5.10      5.79 o 
   4   4  22      127.08      129.19     13.36 o 
   5   4  22        8.01        8.48      8.76 o 
   6   4  22        1.34        0.81      8.71 o 
   0   5  22       20.64       20.54      8.07 o 
   1   5  22      105.96      108.92      7.58 o 
   2   5  22        1.24        8.08      5.24 o 
   3   5  22       23.27       21.06      8.52 o 
   4   5  22       10.67        3.96      8.09 o 
   5   5  22       87.80       84.72     12.42 o 
   6   5  22       83.97       85.36     13.28 o 
   0   6  22     1386.51     1135.24     29.85 o 
   1   6  22       21.77       28.83      5.34 o 
   2   6  22      144.86      138.50      9.31 o 
   3   6  22       63.75       72.06     13.06 o 
   4   6  22       20.85       25.82      9.00 o 
   5   6  22        5.48        3.96      7.50 o 
   6   6  22        1.08       -3.22      7.83 o 
   0   7  22      244.10      181.05     12.04 o 
   1   7  22       57.49       49.52      6.24 o 
   2   7  22      104.92       95.94     10.94 o 
   3   7  22       10.25       24.05      7.95 o 
   4   7  22       32.28       35.16     12.01 o 
   5   7  22        3.49        5.98     11.44 o 
   0   8  22       69.06       69.13     14.28 o 
   1   8  22        5.67        7.25      5.91 o 
   2   8  22        2.59        2.56      7.15 o 
   3   8  22       11.51       16.21      7.61 o 
   4   8  22        1.22       20.41      8.50 o 
   5   8  22        7.12        2.92     13.96 o 
   0   9  22       63.58       93.39     10.38 o 
   1   9  22       26.98       25.10      6.26 o 
   2   9  22       20.96       21.15      8.27 o 
   3   9  22       20.60       19.77      7.94 o 
   4   9  22       21.56       32.83      9.01 o 
   0  10  22       52.41       51.51     25.16 o 
   1  10  22        0.09        0.83      8.48 o 
   2  10  22        3.20       10.20     10.56 o 
   3  10  22       14.24       32.72     14.16 o 
   0  11  22        6.99       -9.77     19.73 o 
   1  11  22       17.90       44.01     26.03 o 
   1   0  23       10.74       11.03      7.78 o 
   2   0  23        8.98       17.44      8.02 o 
   3   0  23      249.54      243.95     17.16 o 
   4   0  23       16.00       27.50     10.54 o 
   5   0  23       13.46        8.39      9.49 o 
   7   0  23        1.03       11.52     17.07 o 
   0   1  23       75.19       77.01     10.22 o 
   1   1  23       87.98       86.14      7.41 o 
   2   1  23       18.74       18.43      6.23 o 
   3   1  23      197.48      224.39     11.50 o 
   4   1  23      196.66      198.82     11.61 o 
   5   1  23       29.22       26.32      8.39 o 
   6   1  23       16.71       19.04      9.17 o 
   7   1  23       12.63        4.15     15.96 o 
   0   2  23     2037.23     1846.72     39.75 o 
   1   2  23       97.13       94.72      8.45 o 
   2   2  23        1.99        1.59      4.97 o 
   3   2  23       35.49       39.29      7.69 o 
   4   2  23       84.15      102.89     10.15 o 
   5   2  23       16.33       16.15     11.27 o 
   6   2  23        1.39        1.02      8.36 o 
   7   2  23       43.18       50.89     14.32 o 
   0   3  23      736.30      697.71     24.78 o 
   1   3  23       44.91       50.15      7.57 o 
   2   3  23       35.61       39.41      7.11 o 
   3   3  23       44.86       44.89      7.87 o 
   4   3  23       48.19       37.69      7.79 o 
   5   3  23       13.40       16.38      9.31 o 
   6   3  23       34.27       26.82     10.34 o 
   0   4  23      194.86      189.90     14.90 o 
   1   4  23      231.40      240.28     12.50 o 
   2   4  23      373.12      350.41     18.14 o 
   3   4  23        9.50       15.37      6.31 o 
   4   4  23       83.38       91.77     12.03 o 
   5   4  23       22.24       19.09      8.90 o 
   6   4  23       21.23       26.13     10.01 o 
   0   5  23      518.95      481.14     21.65 o 
   1   5  23      383.69      366.78     15.07 o 
   2   5  23        9.28       15.19      5.72 o 
   3   5  23       50.63       60.78     10.73 o 
   4   5  23       77.27       86.86     11.95 o 
   5   5  23       28.86       38.57     10.40 o 
   6   5  23       68.20       69.68     12.42 o 
   0   6  23       53.72       79.90     10.82 o 
   1   6  23       35.53       35.39      5.64 o 
   2   6  23       95.68      115.22      8.78 o 
   3   6  23       13.78       31.27     10.23 o 
   4   6  23        8.00        9.75     11.41 o 
   5   6  23       71.11       82.79     12.39 o 
   6   6  23       16.93       29.21     10.39 o 
   0   7  23       70.59       77.64     10.28 o 
   1   7  23       87.48       71.60      6.75 o 
   2   7  23       11.98       13.62      7.38 o 
   3   7  23       45.06       44.52      8.91 o 
   4   7  23      121.94      139.05     16.80 o 
   5   7  23       53.56       44.58     13.65 o 
   0   8  23       10.59       19.94      7.84 o 
   1   8  23       33.91       34.07      6.97 o 
   2   8  23       78.09       67.57     10.58 o 
   3   8  23       13.76       14.56      7.92 o 
   4   8  23        3.04       23.22     11.30 o 
   0   9  23       33.66       32.58      8.27 o 
   1   9  23       59.83       68.84     13.22 o 
   2   9  23       48.38       59.50      9.93 o 
   3   9  23       28.08       33.30      8.90 o 
   4   9  23        1.84       16.46     10.50 o 
   0  10  23        4.44       21.21     16.55 o 
   1  10  23        0.19        5.01      9.88 o 
   2  10  23       18.87       31.86      9.64 o 
   3  10  23       27.94       39.70     26.13 o 
   0   0  24      570.55      508.83     36.04 o 
   1   0  24        2.69        1.67      7.61 o 
   2   0  24        2.15        4.06      8.05 o 
   3   0  24      149.64      127.19     13.66 o 
   4   0  24      150.62      124.79     21.46 o 
   5   0  24       53.22       57.31     12.14 o 
   0   1  24      452.26      382.75     17.71 o 
   1   1  24       49.36       50.72      6.59 o 
   2   1  24        2.88        2.09      5.22 o 
   3   1  24     1073.28     1032.19     27.52 o 
   4   1  24        5.61       12.36      6.51 o 
   5   1  24       13.23       25.28      7.81 o 
   6   1  24       12.27       18.49      8.85 o 
   0   2  24       21.26       73.70     12.75 o 
   1   2  24      124.28      107.85      8.95 o 
   2   2  24        5.84        9.10      5.30 o 
   3   2  24      309.79      318.87     15.19 o 
   4   2  24      101.39      102.39     10.47 o 
   5   2  24       26.23       40.64     12.26 o 
   6   2  24      107.65      101.53     13.18 o 
   0   3  24       85.93       90.80     11.11 o 
   1   3  24       40.38       40.36      7.33 o 
   2   3  24      314.44      264.07     12.74 o 
   3   3  24      127.28      130.36     10.65 o 
   4   3  24       41.90       46.62      8.16 o 
   5   3  24        9.14       11.74      8.55 o 
   6   3  24       31.53       28.36     10.59 o 
   0   4  24       76.28       61.61     10.58 o 
   1   4  24       28.65       28.55      7.40 o 
   2   4  24       51.28       52.52      7.71 o 
   3   4  24       51.47       40.69      7.35 o 
   4   4  24       17.62       10.85      8.81 o 
   5   4  24       48.00       59.56     11.26 o 
   6   4  24       21.50       13.85      9.71 o 
   0   5  24       26.62       21.99      8.79 o 
   1   5  24      318.78      306.31     14.22 o 
   2   5  24       77.81       73.65      7.59 o 
   3   5  24      121.82      115.75     15.22 o 
   4   5  24        6.42        0.53      7.20 o 
   5   5  24       65.14       69.94     11.70 o 
   6   5  24        6.65        8.06      9.47 o 
   0   6  24       22.92       26.51      8.18 o 
   1   6  24      120.78      101.06      9.21 o 
   2   6  24       48.44       54.56      7.19 o 
   3   6  24       28.83       42.18      9.53 o 
   4   6  24        5.07        9.77     10.35 o 
   5   6  24       11.08       12.20      9.03 o 
   0   7  24       24.95       23.33      7.90 o 
   1   7  24      136.33      111.61     10.01 o 
   2   7  24        4.34        8.84      7.31 o 
   3   7  24       35.57       56.82      9.70 o 
   4   7  24       30.27       65.40     19.05 o 
   5   7  24       48.35       30.83     13.22 o 
   0   8  24       47.45       48.94     13.20 o 
   1   8  24       10.39       11.52      7.47 o 
   2   8  24       54.35       53.30      9.91 o 
   3   8  24        4.41        1.37      7.20 o 
   4   8  24       20.27       41.62      9.58 o 
   0   9  24      125.19      121.22     12.97 o 
   1   9  24       31.57       37.66     12.13 o 
   2   9  24       51.96       80.72     10.52 o 
   3   9  24        6.67       15.62     11.68 o 
   0  10  24       40.68       71.04     15.13 o 
   1  10  24       57.36       59.70     17.48 o 
   2  10  24       19.82       46.89     10.50 o 
   1   0  25       16.08        3.39      7.17 o 
   2   0  25       96.99       68.01     11.32 o 
   3   0  25        3.40        7.02      9.07 o 
   4   0  25       87.49       80.19     13.16 o 
   5   0  25        6.53       10.92      9.44 o 
   0   1  25     1111.65      951.31     27.93 o 
   1   1  25      240.43      229.78     10.94 o 
   2   1  25      152.83      155.38     10.04 o 
   3   1  25      116.32      127.08     10.23 o 
   4   1  25       96.95      113.10     10.63 o 
   5   1  25        9.25        6.49      7.03 o 
   6   1  25       17.98       11.04      9.30 o 
   0   2  25       76.11       83.85     11.27 o 
   1   2  25       21.09       28.26      6.71 o 
   2   2  25       44.80       36.47      6.81 o 
   3   2  25       89.45       78.73      9.18 o 
   4   2  25       12.62       12.74      7.42 o 
   5   2  25        3.30        7.55      9.95 o 
   6   2  25        2.64        2.01      9.33 o 
   0   3  25      229.87      180.52     15.16 o 
   1   3  25      413.84      368.15     15.53 o 
   2   3  25       11.77        2.15      8.28 o 
   3   3  25       36.34       33.03      7.63 o 
   4   3  25       95.65      103.33     10.41 o 
   5   3  25       15.34       25.77      9.23 o 
   6   3  25       15.10       21.94     10.15 o 
   0   4  25      450.70      384.22     20.33 o 
   1   4  25       64.16       76.66      9.03 o 
   2   4  25       40.02       35.83      7.50 o 
   3   4  25       40.72       30.93      8.00 o 
   4   4  25       54.85       37.11     12.42 o 
   5   4  25       20.12       25.82      9.64 o 
   6   4  25        7.57       14.24     10.46 o 
   0   5  25        0.06        6.97      7.65 o 
   1   5  25       91.90       95.23      9.52 o 
   2   5  25       58.98       62.83      8.27 o 
   3   5  25      127.85      122.93     14.96 o 
   4   5  25        3.89       -1.06      7.64 o 
   5   5  25       39.93       26.50     10.04 o 
   6   5  25        2.59       28.03     23.05 o 
   0   6  25       74.13       74.25     11.03 o 
   1   6  25       20.22       20.79      6.56 o 
   2   6  25       77.74       57.64      8.18 o 
   3   6  25       73.37      114.48     12.23 o 
   4   6  25       10.75        4.15     10.79 o 
   5   6  25        4.98        8.06     11.90 o 
   0   7  25        5.53        8.10     10.99 o 
   1   7  25       53.38       50.05      7.54 o 
   2   7  25       55.20       50.92     10.34 o 
   3   7  25       20.27       30.06      8.71 o 
   4   7  25        1.50        6.54     11.02 o 
   0   8  25       15.85       21.60      9.06 o 
   1   8  25       68.84       78.80     11.55 o 
   2   8  25       18.87       20.20      8.09 o 
   3   8  25       21.66       14.97      8.20 o 
   4   8  25       28.71       51.33     10.15 o 
   0   9  25       13.11       29.38      8.21 o 
   1   9  25        7.12        3.03     12.26 o 
   2   9  25       35.98       50.37      9.74 o 
   3   9  25        6.94       21.50      9.17 o 
   1  10  25        7.54        7.77     13.99 o 
   0   0  26       77.63       89.92     20.82 o 
   1   0  26       64.56       51.77      9.85 o 
   2   0  26        0.88        6.21      8.49 o 
   3   0  26      222.20      201.51     16.36 o 
   4   0  26        2.62       11.70      9.73 o 
   5   0  26       43.15       53.48     13.59 o 
   0   1  26        7.51       63.32     12.50 o 
   1   1  26       11.19       19.63      5.92 o 
   2   1  26       61.82       74.98      8.19 o 
   3   1  26       76.92       83.03      9.15 o 
   4   1  26       11.38       10.21      7.16 o 
   5   1  26        6.19        6.50      7.07 o 
   6   1  26       21.77       24.15      9.04 o 
   0   2  26      279.71      290.77     17.91 o 
   1   2  26      110.92      101.84      9.22 o 
   2   2  26       15.83        9.79      6.99 o 
   3   2  26      165.54      184.69     12.72 o 
   4   2  26      111.93      121.98     11.66 o 
   5   2  26       65.15       78.56     14.50 o 
   6   2  26        6.52       11.67      9.17 o 
   0   3  26        9.36        8.59      7.14 o 
   1   3  26       73.49       62.21      8.42 o 
   2   3  26        1.02        8.11      6.24 o 
   3   3  26        4.75        4.60      6.58 o 
   4   3  26      203.82      216.37     13.51 o 
   5   3  26       85.46       92.58     12.86 o 
   6   3  26       10.15       21.17     10.29 o 
   0   4  26        2.93       12.62      8.63 o 
   1   4  26      437.99      438.14     17.77 o 
   2   4  26      209.93      231.88     13.43 o 
   3   4  26       71.05       57.79      9.05 o 
   4   4  26       42.67       75.16     14.37 o 
   5   4  26       46.39       52.37     11.16 o 
   6   4  26        2.02        7.20      9.55 o 
   0   5  26       39.14       34.99      9.19 o 
   1   5  26       41.76       56.29      8.25 o 
   2   5  26       24.69       29.54      7.38 o 
   3   5  26        6.72        6.37     10.25 o 
   4   5  26        8.13       24.67      8.83 o 
   5   5  26       21.18       18.36      9.49 o 
   0   6  26       68.12       58.75     10.45 o 
   1   6  26      249.34      223.93     13.17 o 
   2   6  26       40.17       38.89      7.47 o 
   3   6  26       11.15       17.37     11.71 o 
   4   6  26       22.34       24.96     12.03 o 
   5   6  26       33.06       39.91     14.32 o 
   0   7  26        4.62        2.87      7.75 o 
   1   7  26       12.68        6.41      7.29 o 
   2   7  26        4.49       20.85      9.33 o 
   3   7  26        6.82       17.41     10.97 o 
   4   7  26       48.02       93.21     19.64 o 
   0   8  26       22.31       30.96      9.89 o 
   1   8  26       14.24       30.18     11.20 o 
   2   8  26        4.30       14.89      8.29 o 
   3   8  26        2.83       21.44      9.08 o 
   0   9  26        0.68       16.95     12.21 o 
   1   9  26        1.54       20.16     17.99 o 
   2   9  26        7.50       32.78      9.15 o 
   1   0  27       40.33       35.51      9.52 o 
   2   0  27       20.84       25.34      9.49 o 
   3   0  27        6.01       20.12      9.88 o 
   4   0  27        6.67        5.61      9.06 o 
   5   0  27       36.52       36.10     12.21 o 
   0   1  27     1611.49     1314.10    103.96 o 
   1   1  27      183.21      171.21     14.55 o 
   2   1  27       46.98       52.06      7.71 o 
   3   1  27       65.90       63.87      8.43 o 
   4   1  27       27.42       39.77      8.72 o 
   5   1  27        1.03        0.87      7.35 o 
   6   1  27       10.46       26.65     14.32 o 
   0   2  27      180.30      168.06     14.70 o 
   1   2  27       64.07       66.57      8.44 o 
   2   2  27       70.00       72.49      9.09 o 
   3   2  27      303.46      225.71     13.66 o 
   4   2  27       48.47       60.74      9.47 o 
   5   2  27       53.17       49.76     12.58 o 
   6   2  27       10.54        9.72      9.24 o 
   0   3  27        0.34        1.20      7.71 o 
   1   3  27      309.09      287.50     14.38 o 
   2   3  27       73.32       71.74      8.75 o 
   3   3  27       21.42       18.17      7.12 o 
   4   3  27       35.21       32.03      9.79 o 
   5   3  27        5.65        9.47     10.11 o 
   6   3  27        7.96       20.36     10.25 o 
   0   4  27       87.55       90.65     12.25 o 
   1   4  27       60.24       89.27      9.64 o 
   2   4  27      258.22      260.62     14.55 o 
   3   4  27       95.24       98.34     10.49 o 
   4   4  27       98.10       77.37     14.01 o 
   5   4  27        2.16        4.23      9.18 o 
   0   5  27      371.70      387.49     21.55 o 
   1   5  27      108.18      109.35     10.78 o 
   2   5  27       22.73       25.59      7.30 o 
   3   5  27      179.86      179.42     19.05 o 
   4   5  27       17.53       15.95      8.87 o 
   5   5  27        1.71        8.09      9.26 o 
   0   6  27        4.53       18.85      8.12 o 
   1   6  27        5.84       12.91      6.66 o 
   2   6  27       37.03       36.58      7.23 o 
   3   6  27       25.82       27.04     12.62 o 
   4   6  27       33.09       40.81     12.59 o 
   0   7  27        4.25        3.98     14.23 o 
   1   7  27        3.05        8.63      7.36 o 
   2   7  27       39.18       37.74     10.52 o 
   3   7  27        5.44        5.57      9.91 o 
   4   7  27       17.10       16.41     13.36 o 
   0   8  27       15.94       50.63      9.63 o 
   1   8  27       29.98       52.35     17.11 o 
   2   8  27       15.44       31.33     11.70 o 
   3   8  27        9.72       18.69     11.41 o 
   0   9  27        8.25       44.73     22.65 o 
   1   9  27        5.00        3.79     11.67 o 
   2   9  27        0.75       27.97     14.66 o 
   0   0  28       16.39       13.28     14.70 o 
   1   0  28      275.23      307.08     18.76 o 
   2   0  28        0.25        8.43      9.06 o 
   3   0  28        5.05       24.88     12.83 o 
   4   0  28       16.15       40.35     11.05 o 
   5   0  28       20.36       36.28     12.19 o 
   0   1  28       30.96       88.93     14.88 o 
   1   1  28      123.25      134.47     10.68 o 
   2   1  28        4.34        7.28      6.35 o 
   3   1  28       87.90       77.75      9.78 o 
   4   1  28       83.38       76.27     10.22 o 
   5   1  28       54.14       66.01     10.25 o 
   6   1  28       60.61       74.03     16.34 o 
   0   2  28      146.22      148.99     17.96 o 
   1   2  28       25.77       23.09      7.50 o 
   2   2  28       19.32       21.21      7.44 o 
   3   2  28       17.64       32.23      8.40 o 
   4   2  28       30.10       29.49      8.48 o 
   5   2  28       48.51       67.47     14.12 o 
   0   3  28       10.23        6.58      8.36 o 
   1   3  28       12.72       26.78      7.18 o 
   2   3  28       62.71       59.56      8.92 o 
   3   3  28      182.66      182.90     13.18 o 
   4   3  28       41.15       55.28     12.10 o 
   5   3  28        9.10       23.66     12.17 o 
   0   4  28       45.09       60.95     11.47 o 
   1   4  28      259.29      253.35     14.16 o 
   2   4  28        1.90        7.64      6.89 o 
   3   4  28       10.58       19.37      7.32 o 
   4   4  28        8.88        9.44     11.23 o 
   5   4  28       24.80       35.96     10.80 o 
   0   5  28        2.64       20.76      8.43 o 
   1   5  28        3.36       11.83      7.02 o 
   2   5  28       86.99      116.17     11.14 o 
   3   5  28        4.32        9.69     10.40 o 
   4   5  28       44.19       52.31     14.63 o 
   5   5  28        8.34        9.37      9.51 o 
   0   6  28        9.06       25.38     17.12 o 
   1   6  28       46.33       42.62      8.07 o 
   2   6  28       10.18       13.72      6.73 o 
   3   6  28       12.40       29.52     11.53 o 
   4   6  28       52.59       99.56     16.82 o 
   0   7  28        1.58       16.88      8.85 o 
   1   7  28       73.02       74.40     10.06 o 
   2   7  28        5.34        5.42      8.54 o 
   3   7  28        3.85       27.62     12.28 o 
   0   8  28        2.77        8.00     12.31 o 
   1   8  28       20.00       44.42     10.99 o 
   2   8  28       37.13       58.48     12.17 o 
   0   9  28       53.18       69.44     14.96 o 
   1   9  28       52.28       86.49     15.99 o 
   1   0  29      230.77      224.49     20.82 o 
   2   0  29        0.03        4.41      8.79 o 
   3   0  29       25.60       43.10     11.32 o 
   4   0  29       16.83       26.23     10.79 o 
   5   0  29       54.96       45.32     14.08 o 
   0   1  29        2.25       17.75     11.44 o 
   1   1  29      281.36      271.50     14.36 o 
   2   1  29      105.22       87.82      8.85 o 
   3   1  29       88.36       94.87     10.76 o 
   4   1  29       36.54       62.83      9.61 o 
   5   1  29        5.61       23.78      8.75 o 
   0   2  29      151.76      136.79     18.17 o 
   1   2  29        1.37        4.54      6.20 o 
   2   2  29        7.02        7.65      6.94 o 
   3   2  29       50.08       48.99      8.81 o 
   4   2  29       27.72       41.99      9.01 o 
   5   2  29       55.51       75.70     14.60 o 
   0   3  29       62.47       68.17     11.65 o 
   1   3  29       17.36       16.59      6.94 o 
   2   3  29      174.17      146.87     12.04 o 
   3   3  29       45.01       47.79      8.51 o 
   4   3  29       73.08       50.52     13.48 o 
   5   3  29        8.57       12.28     11.37 o 
   0   4  29       26.65       19.74      9.40 o 
   1   4  29       52.97       49.40      8.59 o 
   2   4  29       74.16       71.77      9.67 o 
   3   4  29        3.03       14.14      7.43 o 
   4   4  29       74.37       86.36     15.48 o 
   5   4  29       58.43       63.45     12.30 o 
   0   5  29      253.24      238.60     18.77 o 
   1   5  29       12.63       19.29      7.69 o 
   2   5  29       50.70       72.16     11.10 o 
   3   5  29       30.19       38.99     12.20 o 
   4   5  29        6.78       17.30     13.00 o 
   0   6  29        0.08       14.50     10.43 o 
   1   6  29       52.97       60.68      8.67 o 
   2   6  29        6.41        5.14      6.66 o 
   3   6  29       17.99       29.72     12.67 o 
   4   6  29        1.08       -2.76     12.45 o 
   0   7  29        7.59       15.46      8.43 o 
   1   7  29       36.08       35.03      8.18 o 
   2   7  29        5.80       13.34     10.04 o 
   3   7  29        9.98       29.62     13.71 o 
   0   8  29       94.12      131.22     22.18 o 
   1   8  29        3.32        0.78     13.36 o 
   2   8  29        6.73        8.31     16.05 o 
   0   0  30       17.54       24.85     14.99 o 
   1   0  30       67.78       86.90     11.75 o 
   2   0  30      126.56      141.17     15.11 o 
   3   0  30       10.05        7.73      9.49 o 
   4   0  30        2.00       -4.75     11.30 o 
   5   0  30       39.55       51.01     15.25 o 
   0   1  30        2.89       22.37     11.53 o 
   1   1  30       86.87       84.40      9.72 o 
   2   1  30      111.57      107.58      9.80 o 
   3   1  30      100.99       99.43     10.87 o 
   4   1  30       14.34       15.51      8.61 o 
   5   1  30       11.44        4.46     10.27 o 
   0   2  30       39.22       44.30     12.96 o 
   1   2  30       49.40       53.18      8.79 o 
   2   2  30       43.85       45.45      8.79 o 
   3   2  30       27.15       21.25      7.58 o 
   4   2  30        8.73       16.73      8.61 o 
   5   2  30        5.06       39.20     13.40 o 
   0   3  30        0.67        3.12     10.78 o 
   1   3  30       56.76       51.55      8.82 o 
   2   3  30       69.19       77.69      9.71 o 
   3   3  30       10.33        6.10     11.61 o 
   4   3  30        6.28       20.00     10.33 o 
   5   3  30        1.83       11.08     11.98 o 
   0   4  30       88.64       59.27     12.46 o 
   1   4  30        7.64       14.05      7.35 o 
   2   4  30       53.96       66.25      9.83 o 
   3   4  30       44.16       42.35      9.27 o 
   4   4  30       33.44       63.25     14.74 o 
   0   5  30       20.20       14.03      8.82 o 
   1   5  30       83.86       90.11     10.69 o 
   2   5  30       76.86       75.92     10.61 o 
   3   5  30        2.07       12.83     10.70 o 
   4   5  30        9.71       24.40     13.09 o 
   0   6  30       27.58       41.53     11.52 o 
   1   6  30        8.37       17.80      7.75 o 
   2   6  30       23.87       30.14      8.64 o 
   3   6  30       21.61       30.24     11.67 o 
   0   7  30       34.81       41.06     10.65 o 
   1   7  30       40.05       45.44      8.98 o 
   2   7  30       22.65       32.00     12.52 o 
   0   8  30       60.34       65.78     14.49 o 
   1   8  30        5.81       -5.77     14.80 o 
   1   0  31       31.25       29.53     12.95 o 
   2   0  31      148.44      156.19     16.08 o 
   3   0  31      101.92      100.36     14.41 o 
   4   0  31       15.28       15.82     13.51 o 
   5   0  31       19.04       53.55     17.19 o 
   0   1  31      179.81      156.23     20.15 o 
   1   1  31       46.46       45.33      8.24 o 
   2   1  31       16.97       25.05      8.07 o 
   3   1  31        6.43       13.20      7.68 o 
   4   1  31       23.34       35.92      9.02 o 
   5   1  31        1.09       17.11     10.22 o 
   0   2  31       21.60       16.97     11.45 o 
   1   2  31       62.35       64.35      9.56 o 
   2   2  31       19.23       29.73      7.47 o 
   3   2  31       30.32       38.02      8.76 o 
   4   2  31       25.43       24.30      8.60 o 
   5   2  31       38.02       60.68     15.99 o 
   0   3  31       18.14       11.15     11.64 o 
   1   3  31      112.03      100.53     10.90 o 
   2   3  31       13.69       23.92      7.21 o 
   3   3  31       25.57       30.80      8.37 o 
   4   3  31       60.41       95.87     14.67 o 
   0   4  31       75.91       83.17     16.83 o 
   1   4  31       96.84       96.55     10.88 o 
   2   4  31       44.91       61.71      9.61 o 
   3   4  31       39.71       33.30      9.65 o 
   4   4  31       61.22       63.90     14.78 o 
   0   5  31       14.02       21.20      9.60 o 
   1   5  31       34.23       57.29      9.73 o 
   2   5  31       68.89       68.57     10.40 o 
   3   5  31       13.78        7.41     12.12 o 
   0   6  31        2.09        2.11     12.37 o 
   1   6  31       41.03       34.44      8.90 o 
   2   6  31       54.48       59.65     10.64 o 
   3   6  31       32.84       35.28     25.21 o 
   0   7  31       12.63       40.03     11.78 o 
   1   7  31       10.92       17.53      8.29 o 
   2   7  31        6.43       -0.77     18.61 o 
   0   0  32      132.36       95.99     21.53 o 
   1   0  32        0.16       17.61     11.71 o 
   2   0  32       30.37       28.29     10.53 o 
   3   0  32       11.89       49.78     11.99 o 
   4   0  32        9.20       20.77     15.12 o 
   0   1  32        9.50       29.97     12.98 o 
   1   1  32       78.54       61.65      9.23 o 
   2   1  32       18.17       17.38      7.65 o 
   3   1  32       11.06       20.71      7.86 o 
   4   1  32       25.34       28.74      8.54 o 
   0   2  32       21.83       32.34     13.28 o 
   1   2  32       21.20       24.34      7.85 o 
   2   2  32       15.68       31.16      8.03 o 
   3   2  32       22.27       35.62      8.46 o 
   4   2  32       31.45       30.96      9.12 o 
   0   3  32       40.53       36.59     15.75 o 
   1   3  32       49.94       57.62      9.73 o 
   2   3  32       53.27       63.64      9.81 o 
   3   3  32       21.01       35.08      8.99 o 
   4   3  32        4.34       20.01     11.16 o 
   0   4  32       52.53       56.12     15.77 o 
   1   4  32       21.69       27.72      8.22 o 
   2   4  32        7.84        2.51      7.83 o 
   3   4  32      121.23      170.30     15.00 o 
   4   4  32       20.02       54.63     29.36 o 
   0   5  32        4.82        0.56     12.05 o 
   1   5  32       61.89       66.36     10.09 o 
   2   5  32        7.12       16.53      8.59 o 
   3   5  32        3.88       18.91     14.34 o 
   0   6  32        0.08       21.92     10.00 o 
   1   6  32        2.07        9.19      8.43 o 
   2   6  32       53.38       67.03     15.65 o 
   0   7  32       64.94       49.86     17.19 o 
   1   7  32        3.07        3.59     10.72 o 
   1   0  33        0.75       20.42     11.73 o 
   2   0  33       11.69       15.02     10.34 o 
   3   0  33       44.88       55.46     16.68 o 
   4   0  33        9.81       39.53     15.85 o 
   0   1  33       19.66       33.68     14.59 o 
   1   1  33       54.50       71.54     10.35 o 
   2   1  33       75.43       96.84     11.02 o 
   3   1  33        9.59       35.36      8.56 o 
   4   1  33        5.58       19.50      8.55 o 
   0   2  33        0.79        8.64     12.22 o 
   1   2  33        5.68       13.25      7.51 o 
   2   2  33        6.35       12.27      7.54 o 
   3   2  33        4.60       25.89      8.25 o 
   4   2  33       28.77       40.18      9.82 o 
   0   3  33       14.75       12.99     12.33 o 
   1   3  33       52.18       54.66      9.93 o 
   2   3  33        5.46       12.71      8.15 o 
   3   3  33       11.74       27.07      8.50 o 
   0   4  33        1.22       -1.15     13.85 o 
   1   4  33       28.25       45.28      9.81 o 
   2   4  33        5.91       16.66      8.96 o 
   3   4  33       13.30       15.93      9.71 o 
   0   5  33        1.75       -1.16     12.56 o 
   1   5  33       12.80       16.96     10.74 o 
   2   5  33       89.10       80.74     11.79 o 
   0   6  33       22.51       35.41     17.53 o 
   1   6  33       22.35       18.36      9.12 o 
   0   0  34      678.04      667.70     54.73 o 
   1   0  34        0.17       11.84     11.77 o 
   2   0  34       24.89       52.20     10.81 o 
   3   0  34        1.99       24.70     14.71 o 
   0   1  34       24.23       35.95     14.94 o 
   1   1  34       39.29       56.68     10.42 o 
   2   1  34        7.34       27.65      8.40 o 
   3   1  34       27.30       30.75      8.58 o 
   0   2  34        5.37        5.27     12.06 o 
   1   2  34       18.56       22.07      8.49 o 
   2   2  34       19.38       31.47      9.17 o 
   3   2  34        3.71        9.96      8.18 o 
   0   3  34        0.16       16.13     13.78 o 
   1   3  34       35.06       46.33      9.65 o 
   2   3  34       15.69       20.77      9.18 o 
   3   3  34       44.32       70.22     11.40 o 
   0   4  34        2.31       -2.63     13.31 o 
   1   4  34       32.05       29.74      9.89 o 
   2   4  34        2.46        8.24      9.66 o 
   0   5  34       23.31       29.19     16.46 o 
   1   5  34        7.89       16.54     10.38 o 
   2   5  34       25.04       31.11     15.44 o 
   1   0  35        1.39       -6.31     12.55 o 
   2   0  35        6.45       46.91     11.81 o 
   3   0  35       12.46       15.28     12.81 o 
   0   1  35        1.90       13.44     12.66 o 
   1   1  35       24.70       34.97      9.36 o 
   2   1  35       65.66       61.89      9.63 o 
   3   1  35        7.39       25.19      9.23 o 
   0   2  35        3.84       14.17     13.43 o 
   1   2  35       33.04       40.58     11.30 o 
   2   2  35        1.31       13.23      9.16 o 
   3   2  35        6.22       12.48     10.89 o 
   0   3  35        3.65       10.70     15.59 o 
   1   3  35       26.19       25.26      9.28 o 
   2   3  35        0.30       18.80      9.98 o 
   0   4  35        8.08       18.29     15.41 o 
   1   4  35        7.27       21.32     10.63 o 
   2   4  35        6.74       11.35     13.25 o 
   0   5  35        9.60       10.22     16.65 o 
   0   0  36       32.48       22.95     22.76 o 
   1   0  36       69.01       64.15     17.18 o 
   2   0  36       28.88       43.90     15.43 o 
   0   1  36        0.09       -0.42     12.92 o 
   1   1  36       57.95       66.76     13.38 o 
   2   1  36        2.52       25.53      8.34 o 
   0   2  36        0.46        3.25     13.56 o 
   1   2  36       93.84       87.88     14.25 o 
   2   2  36       34.62       45.69     14.79 o 
   0   3  36        6.50        8.38     16.74 o 
   1   3  36        8.34        4.78     13.15 o 
   0   4  36        0.25       23.52     34.24 o 
   1   0  37        4.93        1.66     22.20 o 
   0   1  37        0.06       23.36     17.94 o 
   1   1  37        7.74       19.65     17.49 o 
                                                 
